# Supplementary material for: Enhanced protein degradation by black soldier fly larvae (Hermetia illucens L.) and its gut microbes
Source: Front Microbiol. 2023 Jan 10;13:1095025. doi: 10.3389/fmicb.2022.1095025 (PMC9871565; doi:10.3389/fmicb.2022.1095025)
Supplement: Supplementary file 1 [file Table_2.XLSX]

## Sheet: Sheet1
Genus	g__Archaeorhizomyces	g__Candida	g__Aspergillus	g__Lactobacillus	g__Proteus	g__Actinomyces	g__Klebsiella	g__Orbus	g__Trichosporon	g__Wickerhamomyces	g__Vagococcus	g__Providencia	g__uncultured	g__Yersinia	g__Pseudomonas	g__Campylobacter	g__Enterococcus	g__Dysgonomonas	g__unidentified	g__Issatchenkia
Phylum	p__Ascomycota	p__Ascomycota	p__Ascomycota	p__Firmicutes	p__Proteobacteria	p__Actinobacteriota	p__Proteobacteria	p__Proteobacteria	p__Basidiomycota	p__Ascomycota	p__Firmicutes	p__Proteobacteria	p__Proteobacteria	p__Proteobacteria	p__Proteobacteria	p__Campilobacterota	p__Firmicutes	p__Bacteroidota	p__Ascomycota	p__Ascomycota
GB0d_1	6	868	101	15	39	1014	460	9	2389	1	63	456	1798	228	752	11249	9177	15350	59583	623
GB0d_2	1	526	112	17	39	602	508	15	1906	3	64	1041	2381	1351	1332	6510	14358	12424	60270	756
GB0d_3	0	427	130	15	140	645	2577	19	2461	0	90	753	1873	143	1935	4232	12053	14833	59801	927
GB12d_1	2	12	1	222	410	60	22	1253	17	2	22	45	50	370	9624	10168	1964	17338	571	63466
GB12d_2	0	2	1	1011	19	415	8	1356	18	0	466	4690	1349	8501	475	13395	9615	56	801	63306
GB12d_3	0	11	0	656	7	508	11	164	0	1	3220	4670	296	2148	3209	15300	11160	204	812	63314
GB24d_1	2090	274	1910	126	2319	152	16	16	630	5	741	385	8454	2418	306	80	11204	15168	18451	22531
GB24d_2	5	72	4	123	5	62	9	489	17	1214	1767	1448	23	1003	7865	3266	1709	23789	384	62404
GB24d_3	4	11	1	227	23	44	20	690	0	7303	2332	832	40	2141	13701	5505	2956	13026	7	56798
