# Supplementary material for: Enhanced protein degradation by black soldier fly larvae (Hermetia illucens L.) and its gut microbes
Source: Front Microbiol. 2023 Jan 10;13:1095025. doi: 10.3389/fmicb.2022.1095025 (PMC9871565; doi:10.3389/fmicb.2022.1095025)
Supplement: Supplementary file 2 [file Table_3.XLSX]

## Sheet: Sheet1
ID	GB0d16S_1	GB0d16S_2	GB0d16S_3	GB12d16S_1	GB12d16S_2	GB12d16S_3	GB24d16S_1	GB24d16S_2	GB24d16S_3	taxonomy
OTU_102	31	22	30	0	0	0	15	0	0	k__Bacteria; p__Bacteroidota; c__Bacteroidia; o__Bacteroidales; f__Dysgonomonadaceae; g__Dysgonomonas; s__uncultured_bacterium
OTU_104	1	3	3	0	0	0	0	0	0	k__Bacteria; p__Bacteroidota; c__Bacteroidia; o__Bacteroidales; f__Bacteroidaceae; g__Bacteroides; s__Bacteroides_propionicifaciens_DSM_19291_JCM_14649
OTU_105	5	2	12	0	0	0	0	0	0	k__Bacteria; p__Bacteroidota; c__Bacteroidia; o__Bacteroidales; f__Dysgonomonadaceae; g__Dysgonomonas; s__Dysgonomonas_sp._PFB1-16
OTU_111	1	3	2	0	1	0	0	0	0	k__Bacteria; p__Actinobacteriota; c__Actinobacteria; o__Actinomycetales; f__Actinomycetaceae; g__Actinomyces; s__metagenome
OTU_113	1	2	1	0	0	0	0	0	0	k__Bacteria; p__Actinobacteriota; c__Actinobacteria; o__Actinomycetales; f__Actinomycetaceae; g__Actinomyces; s__uncultured_Actinomycetales_bacterium
OTU_114	3	4	3	0	0	0	0	0	1	k__Bacteria; p__Actinobacteriota; c__Actinobacteria; o__Actinomycetales; f__Actinomycetaceae; g__Actinomyces; s__uncultured_Actinomycetales_bacterium
OTU_124	13	8	18	0	0	0	0	0	0	k__Bacteria; p__Proteobacteria; c__Alphaproteobacteria; o__Rhizobiales; f__Rhizobiaceae; g__Ochrobactrum; s__Ochrobactrum_pseudintermedium
OTU_125	3	7	14	0	0	0	0	0	0	k__Bacteria; p__Proteobacteria; c__Alphaproteobacteria; o__Rhizobiales; f__Rhizobiaceae; g__Paenochrobactrum; s__uncultured_Paenochrobactrum_sp.
OTU_126	2	6	2	0	0	0	0	0	0	k__Bacteria; p__Proteobacteria; c__Alphaproteobacteria; o__Rhizobiales; f__Xanthobacteraceae; g__Aquabacter_spiritensis; s__unidentified
OTU_128	1	5	2	0	0	0	0	0	0	k__Bacteria; p__Proteobacteria; c__Alphaproteobacteria; o__Rhizobiales; f__Rhizobiaceae; g__Ochrobactrum; s__Ochrobactrum_pseudogrignonense
OTU_16	1	3	1	65	131	226	3	31	79	k__Bacteria; p__Firmicutes; c__Bacilli; o__Lactobacillales; f__Lactobacillaceae; g__Lactobacillus; s__Lactobacillus_brevis
OTU_17	1	1	0	19	282	95	35	11	12	k__Bacteria; p__Firmicutes; c__Bacilli; o__Lactobacillales; f__Lactobacillaceae; g__Lactobacillus; s__Lactobacillus_rhamnosus_CRL1505
OTU_19	114	90	296	2	47	7	1	2	7	k__Bacteria; p__Proteobacteria; c__Gammaproteobacteria; o__Enterobacterales; f__Enterobacteriaceae; g__Cronobacter; s__Cronobacter_dublinensis_subsp._lactaridi_LMG_23825
OTU_2	67	127	141	555	199	161	4448	628	1133	k__Bacteria; p__Firmicutes; c__Bacilli; o__Lactobacillales; f__Enterococcaceae; g__Enterococcus; s__human_gut_metagenome
OTU_20	1	0	0	0	7	4	22	45	77	k__Bacteria; p__Firmicutes; c__Bacilli; o__Lactobacillales; f__Lactobacillaceae; g__Lactobacillus; s__Lactobacillus_camelliae
OTU_28	8	9	17	0	1	0	0	0	0	k__Bacteria; p__Proteobacteria; c__Gammaproteobacteria; o__Burkholderiales; f__Alcaligenaceae; g__Bordetella; s__Bordetella_trematum
OTU_29	0	1	0	6	33	6	2	0	1	k__Bacteria; p__Firmicutes; c__Bacilli; o__Lactobacillales; f__Lactobacillaceae; g__Lactobacillus; s__uncultured_bacterium
OTU_31	12	15	2	0	0	0	0	0	0	k__Bacteria; p__Proteobacteria; c__Gammaproteobacteria; o__Enterobacterales; f__Budviciaceae; g__Leminorella; s__Leminorella_grimontii
OTU_32	7	21	11	0	6	0	0	0	0	k__Bacteria; p__Proteobacteria; c__Gammaproteobacteria; o__Enterobacterales; f__Morganellaceae; g__Providencia; s__Providencia_stuartii
OTU_33	5	8	37	0	0	0	0	0	0	k__Bacteria; p__Proteobacteria; c__Gammaproteobacteria; o__Enterobacterales; f__Enterobacteriaceae; g__Kluyvera; s__Kluyvera_cryocrescens
OTU_37	1	0	0	0	0	0	31	2	2	k__Bacteria; p__Firmicutes; c__Bacilli; o__Lactobacillales; f__Lactobacillaceae; g__Lactobacillus; s__Lactobacillus_dextrinicus_DSM_20335
OTU_39	1	1	9	0	0	0	0	0	0	k__Bacteria; p__Proteobacteria; c__Gammaproteobacteria; o__Burkholderiales; f__Comamonadaceae; g__Comamonas; s__Comamonas_terrae
OTU_41	1	3	3	0	0	0	0	0	0	k__Bacteria; p__Proteobacteria; c__Gammaproteobacteria; o__Burkholderiales; f__Alcaligenaceae; g__Paenalcaligenes; s__Paenalcaligenes_sp._UN24
OTU_42	4	11	25	0	0	0	1	0	0	k__Bacteria; p__Proteobacteria; c__Gammaproteobacteria; o__Enterobacterales; f__Pectobacteriaceae; g__Pectobacterium; s__Pectobacterium_carotovorum_subsp._brasiliense
OTU_44	1	3	4	0	0	0	0	0	0	k__Bacteria; p__Proteobacteria; c__Gammaproteobacteria; o__Burkholderiales; f__Alcaligenaceae; g__Alcaligenes; s__Alcaligenes_sp._HPC1271
OTU_49	1	2	1	0	0	0	0	0	0	k__Bacteria; p__Proteobacteria; c__Gammaproteobacteria; o__Aeromonadales; f__Aeromonadaceae; g__Aeromonas; s__Aeromonas_simiae
OTU_5	16	15	8	0	0	0	0	1	0	k__Bacteria; p__Proteobacteria; c__Gammaproteobacteria; o__Cardiobacteriales; f__Wohlfahrtiimonadaceae; g__Ignatzschineria; s__Ignatzschineria_sp._NML_95-0260
OTU_50	4	4	16	0	0	1	0	0	0	k__Bacteria; p__Proteobacteria; c__Gammaproteobacteria; o__Enterobacterales; f__Enterobacteriaceae; g__Escherichia-Shigella; s__uncultured_bacterium
OTU_59	1	3	3	0	0	0	1	0	0	k__Bacteria; p__Firmicutes; c__Bacilli; o__Lactobacillales; f__Enterococcaceae; g__Enterococcus; s__uncultured_bacterium
OTU_61	2	1	2	0	0	0	0	0	0	k__Bacteria; p__Bacteroidota; c__Bacteroidia; o__Bacteroidales; f__Muribaculaceae; g__uncultured_bacterium; s__unidentified
OTU_65	4	1	10	0	0	0	0	0	0	k__Bacteria; p__Proteobacteria; c__Gammaproteobacteria; o__Enterobacterales; f__Enterobacteriaceae; g__Escherichia-Shigella; s__uncultured_organism
OTU_7	1	1	19	0	0	0	0	0	0	k__Bacteria; p__Proteobacteria; c__Gammaproteobacteria; o__Cardiobacteriales; f__Wohlfahrtiimonadaceae; g__Wohlfahrtiimonas; s__Wohlfahrtiimonas_larvae
OTU_72	200	84	138	2	9	3	2	0	1	k__Bacteria; p__Firmicutes; c__Bacilli; o__RsaHf231; f__uncultured_bacterium; g__unidentified; s__unidentified
OTU_73	51	25	27	0	1	0	12	0	1	k__Bacteria; p__Firmicutes; c__Bacilli; o__Erysipelotrichales; f__Erysipelotrichaceae; g__Erysipelothrix; s__uncultured_bacterium
OTU_75	3	10	13	0	1	0	0	0	0	k__Bacteria; p__Firmicutes; c__Bacilli; o__RsaHf231; f__bacterium_PM5-3; g__unidentified; s__unidentified
OTU_8	1769	2331	1826	26	189	34	31	12	16	k__Bacteria; p__Proteobacteria; c__Gammaproteobacteria; o__Orbales; f__Orbaceae; g__uncultured; s__uncultured_bacterium
OTU_83	1061	747	2305	1	2	0	15	6	11	k__Bacteria; p__Bacteroidota; c__Bacteroidia; o__Bacteroidales; f__Dysgonomonadaceae; g__Dysgonomonas; s__uncultured_bacterium
OTU_85	239	188	236	1	0	0	129	1	0	k__Bacteria; p__Bacteroidota; c__Bacteroidia; o__Bacteroidales; f__Dysgonomonadaceae; g__Dysgonomonas; s__Dysgonomonas_gadei_ATCC_BAA-286
OTU_86	89	84	239	2	0	2	0	0	1	k__Bacteria; p__Bacteroidota; c__Bacteroidia; o__Bacteroidales; f__Porphyromonadaceae; g__Dysgonomonas_sp._BGC7; s__unidentified
OTU_87	177	118	196	10	0	1	23	18	14	k__Bacteria; p__Bacteroidota; c__Bacteroidia; o__Bacteroidales; f__Dysgonomonadaceae; g__Dysgonomonas; s__uncultured_bacterium
OTU_88	47	36	86	0	0	0	0	0	0	k__Bacteria; p__Bacteroidota; c__Bacteroidia; o__Bacteroidales; f__Porphyromonadaceae; g__Dysgonomonas_sp._BGC7; s__unidentified
OTU_89	30	24	104	0	0	0	1	0	1	k__Bacteria; p__Bacteroidota; c__Bacteroidia; o__Flavobacteriales; f__Flavobacteriaceae; g__Myroides; s__Myroides_injenensis_M09-0166
OTU_90	84	88	233	3	0	0	1	5	3	k__Bacteria; p__Bacteroidota; c__Bacteroidia; o__Bacteroidales; f__Dysgonomonadaceae; g__Dysgonomonas; s__uncultured_bacterium
OTU_91	42	31	76	0	0	0	7	0	0	k__Bacteria; p__Bacteroidota; c__Bacteroidia; o__Bacteroidales; f__Dysgonomonadaceae; g__Dysgonomonas; s__uncultured_bacterium
OTU_92	20	14	48	0	0	0	0	0	1	k__Bacteria; p__Bacteroidota; c__Bacteroidia; o__Flavobacteriales; f__Flavobacteriaceae; g__Myroides; s__Myroides_sp._VRE169B1_13_2E
OTU_93	45	37	63	0	0	0	10	0	1	k__Bacteria; p__Bacteroidota; c__Bacteroidia; o__Bacteroidales; f__Dysgonomonadaceae; g__Dysgonomonas; s__uncultured_bacterium
OTU_94	7	13	27	0	0	0	0	3	0	k__Bacteria; p__Bacteroidota; c__Bacteroidia; o__Bacteroidales; f__Dysgonomonadaceae; g__Dysgonomonas; s__Dysgonomonas_sp._PFB1-16
OTU_96	4	5	12	0	0	0	1	0	0	k__Bacteria; p__Bacteroidota; c__Bacteroidia; o__Sphingobacteriales; f__Sphingobacteriaceae; g__Sphingobacterium; s__Sphingobacterium_thalpophilum
OTU_97	1	1	7	0	0	0	0	0	0	k__Bacteria; p__Bacteroidota; c__Bacteroidia; o__Bacteroidales; f__Dysgonomonadaceae; g__Dysgonomonas; s__Dysgonomonas_capnocytophagoides_DSM_22835
OTU_98	51	44	57	2	0	0	9	4	0	k__Bacteria; p__Bacteroidota; c__Bacteroidia; o__Bacteroidales; f__Dysgonomonadaceae; g__Dysgonomonas; s__uncultured_bacterium
OTU_99	2	1	10	0	0	0	0	0	0	k__Bacteria; p__Bacteroidota; c__Bacteroidia; o__Bacteroidales; f__Dysgonomonadaceae; g__Dysgonomonas; s__uncultured_bacterium
OTU_1	0	0	0	0	0	1	3	0	0	k__unidentified; p__unidentified; c__unidentified; o__unidentified; f__unidentified; g__unidentified; s__unidentified
OTU_10	9	13	18	1231	1308	161	14	471	665	k__Bacteria; p__Proteobacteria; c__Gammaproteobacteria; o__Orbales; f__Orbaceae; g__Orbus; s__Heliconius_timareta_timareta
OTU_100	1	0	0	0	0	0	0	0	0	k__Bacteria; p__Proteobacteria; c__Gammaproteobacteria; o__Orbales; f__Orbaceae; g__uncultured; s__uncultured_bacterium
OTU_101	3	0	0	0	0	0	0	0	0	k__Bacteria; p__Bacteroidota; c__Bacteroidia; o__Bacteroidales; f__Bacteroidaceae; g__Bacteroides; s__uncultured_organism
OTU_103	3	0	2	0	0	0	0	0	0	k__Bacteria; p__Bacteroidota; c__Bacteroidia; o__Sphingobacteriales; f__Sphingobacteriaceae; g__Sphingobacterium; s__uncultured_bacterium
OTU_106	2	12	5	0	1	0	1	0	0	k__Bacteria; p__Actinobacteriota; c__Actinobacteria; o__Micrococcales; f__Beutenbergiaceae; g__Salana; s__uncultured_bacterium
OTU_107	1	0	1	0	0	0	0	0	0	k__Bacteria; p__Bacteroidota; c__Bacteroidia; o__Bacteroidales; f__Porphyromonadaceae; g__Dysgonomonas_sp._BGC7; s__unidentified
OTU_108	96	72	69	25	271	225	11	5	7	k__Bacteria; p__Actinobacteriota; c__Actinobacteria; o__Actinomycetales; f__Actinomycetaceae; g__Actinomyces; s__uncultured_Actinomycetales_bacterium
OTU_109	2	4	0	0	0	0	0	0	0	k__Bacteria; p__Actinobacteriota; c__Actinobacteria; o__Bifidobacteriales; f__Bifidobacteriaceae; g__Bifidobacterium; s__metagenome
OTU_11	39	39	140	410	19	7	2319	5	23	k__Bacteria; p__Proteobacteria; c__Gammaproteobacteria; o__Enterobacterales; f__Morganellaceae; g__Proteus; s__Proteus_mirabilis_WGLW4
OTU_110	216	163	198	2	0	2	2	1	0	k__Bacteria; p__Actinobacteriota; c__Actinobacteria; o__Actinomycetales; f__Actinomycetaceae; g__Actinomyces; s__metagenome
OTU_112	0	0	0	0	0	0	9	0	0	k__Bacteria; p__Actinobacteriota; c__Actinobacteria; o__Actinomycetales; f__Actinomycetaceae; g__Actinomyces; s__uncultured_bacterium
OTU_115	697	358	372	33	143	281	130	56	36	k__Bacteria; p__Actinobacteriota; c__Actinobacteria; o__Actinomycetales; f__Actinomycetaceae; g__Actinomyces; s__bacterium_NLAE-zl-C91
OTU_116	6	11	0	0	0	0	0	0	0	k__Bacteria; p__Actinobacteriota; c__Actinobacteria; o__Corynebacteriales; f__Corynebacteriaceae; g__Corynebacterium; s__Corynebacterium_sp._T2-10
OTU_117	0	0	0	0	3	0	0	1	0	k__Bacteria; p__Proteobacteria; c__Gammaproteobacteria; o__Orbales; f__Orbaceae; g__Candidatus_Schmidhempelia; s__Candidatus_Schmidhempelia_bombi_str._Bimp
OTU_118	11235	6500	4221	10164	13385	15293	79	3265	5501	k__Bacteria; p__Campilobacterota; c__Campylobacteria; o__Campylobacterales; f__Campylobacteraceae; g__Campylobacter; s__uncultured_bacterium
OTU_119	0	1	1	1	1	210	7	0	2	k__Bacteria; p__Firmicutes; c__Clostridia; o__Lachnospirales; f__Lachnospiraceae; g__uncultured; s__uncultured_bacterium
OTU_12	460	508	2577	22	8	11	16	9	20	k__Bacteria; p__Proteobacteria; c__Gammaproteobacteria; o__Enterobacterales; f__Enterobacteriaceae; g__Klebsiella; s__Klebsiella_pneumoniae_BIDMC_21
OTU_120	7	10	8	2	10	6	0	1	3	k__Bacteria; p__Campilobacterota; c__Campylobacteria; o__Campylobacterales; f__Campylobacteraceae; g__Campylobacter; s__uncultured_bacterium
OTU_121	12	15	26	5	1	6	3099	2	4	k__Bacteria; p__Firmicutes; c__Clostridia; o__Lachnospirales; f__Lachnospiraceae; g__uncultured; s__uncultured_bacterium
OTU_122	1	0	1	1	0	0	1	0	0	k__Bacteria; p__Campilobacterota; c__Campylobacteria; o__Campylobacterales; f__Campylobacteraceae; g__Campylobacter; s__uncultured_bacterium
OTU_123	4	0	2	0	0	1	0	0	0	k__Bacteria; p__Campilobacterota; c__Campylobacteria; o__Campylobacterales; f__Campylobacteraceae; g__Campylobacter; s__uncultured_bacterium
OTU_127	0	2	1	0	0	0	0	0	0	k__Bacteria; p__Proteobacteria; c__Alphaproteobacteria; o__Rhizobiales; f__Beijerinckiaceae; g__Camelimonas; s__uncultured_Alphaproteobacteria_bacterium
OTU_129	0	0	0	0	0	0	6	0	0	k__Bacteria; p__Firmicutes; c__Clostridia; o__Lachnospirales; f__Lachnospiraceae; g__uncultured; s__uncultured_bacterium
OTU_13	0	0	0	0	0	0	1	2	0	k__Bacteria; p__Proteobacteria; c__Gammaproteobacteria; o__Orbales; f__Orbaceae; g__Candidatus_Schmidhempelia; s__Candidatus_Schmidhempelia_bombi_str._Bimp
OTU_130	0	0	1	0	0	0	17	1	0	k__Bacteria; p__Firmicutes; c__Clostridia; o__Lachnospirales; f__Lachnospiraceae; g__uncultured; s__uncultured_bacterium
OTU_131	1	0	0	0	0	0	0	0	1	k__Bacteria; p__Campilobacterota; c__Campylobacteria; o__Campylobacterales; f__Campylobacteraceae; g__Campylobacter; s__uncultured_bacterium
OTU_132	0	0	0	0	0	1	4	0	0	k__unidentified; p__unidentified; c__unidentified; o__unidentified; f__unidentified; g__unidentified; s__unidentified
OTU_133	0	2	0	0	1	0	0	0	0	k__unidentified; p__unidentified; c__unidentified; o__unidentified; f__unidentified; g__unidentified; s__unidentified
OTU_14	3	3	3	109	414	251	2	12	16	k__Bacteria; p__Firmicutes; c__Bacilli; o__Lactobacillales; f__Lactobacillaceae; g__Lactobacillus; s__Lactobacillus_plantarum
OTU_15	160	218	572	4	4	1	4	2	6	k__Bacteria; p__Proteobacteria; c__Gammaproteobacteria; o__Enterobacterales; f__Enterobacteriaceae; g__Escherichia-Shigella; s__Escherichia_coli
OTU_18	0	1	1	16	135	73	30	22	39	k__Bacteria; p__Firmicutes; c__Bacilli; o__Lactobacillales; f__Lactobacillaceae; g__Lactobacillus; s__Lactobacillus_crustorum_JCM_15951
OTU_21	12	26	16	17	1153	45	5271	8	15	k__Bacteria; p__Proteobacteria; c__Gammaproteobacteria; o__Orbales; f__Orbaceae; g__uncultured; s__uncultured_bacterium
OTU_22	66	87	108	79	666	7432	399	178	413	k__Bacteria; p__Firmicutes; c__Bacilli; o__Lactobacillales; f__Enterococcaceae; g__Enterococcus; s__Enterococcus_ureilyticus
OTU_23	0	3	1	0	33	1	59	1	1	k__Bacteria; p__Proteobacteria; c__Gammaproteobacteria; o__Enterobacterales; f__Morganellaceae; g__Morganella; s__uncultured_bacterium
OTU_24	26	12	60	1	0	0	0	0	1	k__Bacteria; p__Proteobacteria; c__Gammaproteobacteria; o__Burkholderiales; f__Comamonadaceae; g__Comamonas; s__Comamonas_kerstersii
OTU_25	0	0	0	4	37	2	0	9	13	k__Bacteria; p__Proteobacteria; c__Gammaproteobacteria; o__Enterobacterales; f__Morganellaceae; g__Morganella; s__Providencia_burhodogranariea_DSM_19968
OTU_26	0	0	0	3	36	3	0	17	8	k__Bacteria; p__Proteobacteria; c__Gammaproteobacteria; o__Enterobacterales; f__Morganellaceae; g__Providencia; s__uncultured_Providencia_sp.
OTU_27	12	30	17	0	25	2	3	0	0	k__Bacteria; p__Proteobacteria; c__Gammaproteobacteria; o__Enterobacterales; f__Morganellaceae; g__Providencia; s__uncultured_Providencia_sp.
OTU_3	9029	14131	11789	1323	8728	3565	6355	900	1402	k__Bacteria; p__Firmicutes; c__Bacilli; o__Lactobacillales; f__Enterococcaceae; g__Enterococcus; s__Enterococcus_moraviensis_ATCC_BAA-383
OTU_30	2	6	0	0	22	0	48	0	0	k__Bacteria; p__Proteobacteria; c__Gammaproteobacteria; o__Enterobacterales; f__Morganellaceae; g__Morganella; s__uncultured_organism
OTU_34	0	0	0	13	0	2	0	6	3	k__Bacteria; p__Proteobacteria; c__Gammaproteobacteria; o__Pseudomonadales; f__Pseudomonadaceae; g__Pseudomonas; s__uncultured_bacterium
OTU_35	14	10	12	7	22	2	1	3	8	k__Bacteria; p__Firmicutes; c__Bacilli; o__Lactobacillales; f__Enterococcaceae; g__Enterococcus; s__Enterococcus_termitis
OTU_36	4	9	14	2	0	0	5	2	2	k__Bacteria; p__Proteobacteria; c__Gammaproteobacteria; o__Pseudomonadales; f__Pseudomonadaceae; g__Pseudomonas; s__uncultured_bacterium
OTU_38	0	2	1	3	9	1	0	6	5	k__Bacteria; p__Proteobacteria; c__Gammaproteobacteria; o__Orbales; f__Orbaceae; g__Orbus; s__Heliconius_timareta_timareta
OTU_4	228	1351	143	370	8501	2148	2418	1003	2141	k__Bacteria; p__Proteobacteria; c__Gammaproteobacteria; o__Enterobacterales; f__Yersiniaceae; g__Yersinia; s__Morganella_morganii
OTU_40	0	3	3	1	8	5	0	0	0	k__Bacteria; p__Firmicutes; c__Bacilli; o__Lactobacillales; f__Lactobacillaceae; g__Pediococcus; s__Pediococcus_acidilactici
OTU_43	0	0	0	7	30	2	0	5	14	k__Bacteria; p__Proteobacteria; c__Gammaproteobacteria; o__Orbales; f__Orbaceae; g__Orbus; s__Orbus_hercynius
OTU_45	0	2	0	2	12	0	1	0	0	k__Bacteria; p__Proteobacteria; c__Gammaproteobacteria; o__Orbales; f__Orbaceae; g__Gilliamella; s__uncultured_gamma_proteobacterium
OTU_46	0	0	0	2	1	1	1	0	1	k__Bacteria; p__Firmicutes; c__Bacilli; o__Bacillales; f__Bacillaceae; g__Bacillus; s__Bacillus_sp._LL01
OTU_47	0	0	0	3	18	0	0	2	1	k__Bacteria; p__Proteobacteria; c__Gammaproteobacteria; o__Orbales; f__Orbaceae; g__Candidatus_Schmidhempelia; s__Candidatus_Schmidhempelia_bombi_str._Bimp
OTU_48	9	24	7	0	3	0	1	0	0	k__Bacteria; p__Proteobacteria; c__Gammaproteobacteria; o__Enterobacterales; f__Morganellaceae; g__Arsenophonus; s__Arsenophonus_endosymbiont_str._Hangzhou_of_Nilaparvata_lugens
OTU_51	0	0	5	0	0	0	0	0	0	k__Bacteria; p__Proteobacteria; c__Gammaproteobacteria; o__Burkholderiales; f__Alcaligenaceae; g__Oligella; s__Oligella_sp._HMSC09E12
OTU_52	0	3	0	5	10	1	2	1	3	k__Bacteria; p__Proteobacteria; c__Gammaproteobacteria; o__Enterobacterales; f__Morganellaceae; g__Morganella; s__Morganella_morganii_IS15
OTU_53	0	0	0	8	0	0	0	5	4	k__Bacteria; p__Proteobacteria; c__Gammaproteobacteria; o__Orbales; f__Orbaceae; g__Orbus; s__Heliconius_timareta_timareta
OTU_54	1	4	11	0	17	55	30	28	52	k__Bacteria; p__Firmicutes; c__Bacilli; o__Lactobacillales; f__Vagococcaceae; g__Vagococcus; s__uncultured_bacterium
OTU_55	0	1	1	0	4	1	14	1	0	k__Bacteria; p__Proteobacteria; c__Gammaproteobacteria; o__Enterobacterales; f__Morganellaceae; g__Cosenzaea; s__Cosenzaea_myxofaciens_ATCC_19692
OTU_56	0	2	2	0	0	0	0	0	0	k__Bacteria; p__Proteobacteria; c__Gammaproteobacteria; o__Burkholderiales; f__Alcaligenaceae; g__Kerstersia; s__Kerstersia_gyiorum
OTU_57	2	1	0	0	2	0	0	0	0	k__Bacteria; p__Proteobacteria; c__Gammaproteobacteria; o__Orbales; f__Orbaceae; g__uncultured; s__uncultured_bacterium
OTU_58	117	149	447	4	7	0	4	0	5	k__Bacteria; p__Proteobacteria; c__Gammaproteobacteria; o__Enterobacterales; f__Enterobacteriaceae; g__Citrobacter; s__uncultured_bacterium
OTU_6	62	60	79	22	449	3165	711	1739	2280	k__Bacteria; p__Firmicutes; c__Bacilli; o__Lactobacillales; f__Vagococcaceae; g__Vagococcus; s__uncultured_bacterium
OTU_60	1	0	0	1	0	0	0	0	0	k__Bacteria; p__Campilobacterota; c__Campylobacteria; o__Campylobacterales; f__Campylobacteraceae; g__Campylobacter; s__Campylobacter_blaseri
OTU_62	0	1	1	0	0	0	0	0	0	k__Bacteria; p__Proteobacteria; c__Gammaproteobacteria; o__Burkholderiales; f__Alcaligenaceae; g__Paenalcaligenes; s__Paenalcaligenes_sp._UN24
OTU_63	8	8	10	7	9	1	1	0	1	k__Bacteria; p__Firmicutes; c__Bacilli; o__Lactobacillales; f__Lactobacillaceae; g__Lactobacillus; s__uncultured_bacterium
OTU_64	0	7	2	0	0	0	0	0	3	k__Bacteria; p__Proteobacteria; c__Gammaproteobacteria; o__Orbales; f__Orbaceae; g__uncultured; s__uncultured_bacterium
OTU_66	0	2	0	0	0	0	0	0	0	k__Bacteria; p__Proteobacteria; c__Gammaproteobacteria; o__Burkholderiales; f__Alcaligenaceae; g__Parapusillimonas; s__uncultured_beta_proteobacterium
OTU_67	1	1	3	0	1	0	0	0	0	k__Bacteria; p__Proteobacteria; c__Gammaproteobacteria; o__Enterobacterales; f__Enterobacteriaceae; g__Escherichia-Shigella; s__uncultured_bacterium
OTU_68	0	0	0	4	1	0	0	1	1	k__Bacteria; p__Proteobacteria; c__Gammaproteobacteria; o__Orbales; f__Orbaceae; g__Orbus; s__Heliconius_timareta_timareta
OTU_69	2	0	1	1	3	1	23	0	0	k__Bacteria; p__Proteobacteria; c__Gammaproteobacteria; o__Orbales; f__Orbaceae; g__uncultured; s__uncultured_bacterium
OTU_70	0	0	0	0	8	0	2	1	1	k__Bacteria; p__Proteobacteria; c__Gammaproteobacteria; o__Orbales; f__Orbaceae; g__Orbus; s__Heliconius_timareta_timareta
OTU_71	0	1	1	0	0	0	34	0	0	k__Bacteria; p__Proteobacteria; c__Gammaproteobacteria; o__Enterobacterales; f__Morganellaceae; g__Cosenzaea; s__Cosenzaea_myxofaciens_ATCC_19692
OTU_74	0	4	5	0	0	0	0	0	0	k__Bacteria; p__Firmicutes; c__Bacilli; o__Bacillales; f__Bacillaceae; g__Bacillus; s__Bacillus_niameyensis
OTU_76	739	1307	1896	9583	469	3201	288	7834	13670	k__Bacteria; p__Proteobacteria; c__Gammaproteobacteria; o__Pseudomonadales; f__Pseudomonadaceae; g__Pseudomonas; s__Heliconius_numata_bicoloratus
OTU_77	11332	9852	9645	17302	47	202	444	23727	12978	k__Bacteria; p__Bacteroidota; c__Bacteroidia; o__Bacteroidales; f__Dysgonomonadaceae; g__Dysgonomonas; s__uncultured_bacterium
OTU_78	2271	1277	1933	19	7	1	14503	25	18	k__Bacteria; p__Bacteroidota; c__Bacteroidia; o__Bacteroidales; f__Dysgonomonadaceae; g__Dysgonomonas; s__uncultured_bacterium
OTU_79	1	1	1	8	0	0	2	15	11	k__Bacteria; p__Proteobacteria; c__Gammaproteobacteria; o__Pseudomonadales; f__Pseudomonadaceae; g__Pseudomonas; s__Heliconius_numata_bicoloratus
OTU_80	5	6	17	2	4	0	7	0	0	k__Bacteria; p__Proteobacteria; c__Gammaproteobacteria; o__Pseudomonadales; f__Pseudomonadaceae; g__Pseudomonas; s__Heliconius_numata_bicoloratus
OTU_81	1	7	6	9	1	5	1	5	10	k__Bacteria; p__Proteobacteria; c__Gammaproteobacteria; o__Pseudomonadales; f__Pseudomonadaceae; g__Pseudomonas; s__Heliconius_numata_bicoloratus
OTU_82	2	2	1	4	1	0	3	2	3	k__Bacteria; p__Proteobacteria; c__Gammaproteobacteria; o__Pseudomonadales; f__Pseudomonadaceae; g__Pseudomonas; s__Heliconius_numata_bicoloratus
OTU_84	0	0	0	3	0	1	0	1	2	k__Bacteria; p__Proteobacteria; c__Gammaproteobacteria; o__Pseudomonadales; f__Pseudomonadaceae; g__Pseudomonas; s__Heliconius_numata_bicoloratus
OTU_9	437	990	725	42	4623	4665	382	1431	824	k__Bacteria; p__Proteobacteria; c__Gammaproteobacteria; o__Enterobacterales; f__Morganellaceae; g__Providencia; s__Exiguobacterium_mexicanum
OTU_95	2	3	3	0	0	0	12	0	1	k__Bacteria; p__Bacteroidota; c__Bacteroidia; o__Bacteroidales; f__Dysgonomonadaceae; g__Dysgonomonas; s__uncultured_bacterium
