# Supplementary material for: Enhanced protein degradation by black soldier fly larvae (Hermetia illucens L.) and its gut microbes
Source: Front Microbiol. 2023 Jan 10;13:1095025. doi: 10.3389/fmicb.2022.1095025 (PMC9871565; doi:10.3389/fmicb.2022.1095025)
Supplement: Supplementary file 3 [file Table_4.XLSX]

## Sheet: Sheet1
ID	GB0d16S_1	GB0d16S_2	GB0d16S_3	GB12d16S_1	GB12d16S_2	GB12d16S_3	GB24d16S_1	GB24d16S_2	GB24d16S_3	KEGG_Pathways
Glycolysis / Gluconeogenesis	0.990504	1.07324	1.07507	0.952419	1.04247	1.13879	1.17265	1.04017	1.01005	Carbohydrate metabolism
Citrate cycle (TCA cycle)	1.42135	1.28186	1.27339	1.31101	1.24966	1.2178	1.2293	1.31699	1.21056	Carbohydrate metabolism
Pentose phosphate pathway	1.42404	1.46463	1.45072	1.26949	1.43515	1.39193	1.75416	1.38981	1.21911	Carbohydrate metabolism
Pentose and glucuronate interconversions	0.817132	0.785414	0.849396	0.710666	0.487627	0.445229	0.860837	0.86995	0.616552	Carbohydrate metabolism
Fructose and mannose metabolism	0.902127	0.912267	0.945673	0.748892	0.628166	0.771596	1.05506	0.891005	0.693517	Carbohydrate metabolism
Galactose metabolism	1.12561	1.11609	1.17852	0.893271	0.597336	0.603153	1.2483	1.17038	0.769212	Carbohydrate metabolism
Ascorbate and aldarate metabolism	0.320483	0.372529	0.390576	0.2668	0.336722	0.378157	0.361333	0.299847	0.271362	Carbohydrate metabolism
Fatty acid biosynthesis	1.7294	1.73888	1.67889	1.68629	1.93086	2.02651	1.83087	1.60018	1.69904	Lipid metabolism
Fatty acid degradation	0.299334	0.405572	0.466474	0.8826	0.487636	0.621156	0.373983	0.79419	1.12167	Lipid metabolism
Synthesis and degradation of ketone bodies	0.200502	0.362931	0.488174	1.33187	0.278371	0.746246	0.208062	1.09377	1.78274	Lipid metabolism
Steroid biosynthesis	2.0358e-05	2.57732e-05	7.0951e-05	5.74807e-06	1.48018e-05	0	2.70439e-05	0	0	Lipid metabolism
Primary bile acid biosynthesis	0.263319	0.265553	0.278402	0.189392	0.1393	0.120752	0.278351	0.26355	0.154493	Lipid metabolism
Secondary bile acid biosynthesis	2.36974	2.3897	2.50462	1.70452	1.2537	1.08676	2.50516	2.37195	1.39044	Lipid metabolism
Ubiquinone and other terpenoid-quinone biosynthesis	0.81924	0.850503	0.793799	0.774296	1.10129	0.884033	0.825847	0.733866	0.734438	Metabolism of cofactors and vitamins
Steroid hormone biosynthesis	0.00374392	0.00639107	0.0112813	0.0247043	0.00199624	0.0114917	0.0010278	0.0197011	0.0322563	Lipid metabolism
Oxidative phosphorylation	0.768656	0.707753	0.694053	0.710786	0.692526	0.703776	0.640796	0.691287	0.643281	Energy metabolism
Purine metabolism	0.905041	0.919091	0.876447	0.830717	1.01407	0.985683	0.921151	0.833884	0.815621	Nucleotide metabolism
Pyrimidine metabolism	1.11964	1.11394	1.06382	0.968074	1.19515	1.17253	1.12684	0.984202	0.920429	Nucleotide metabolism
Alanine, aspartate and glutamate metabolism	1.74921	1.67328	1.66285	1.6793	1.55943	1.5122	1.69028	1.73266	1.55669	Amino acid metabolism
Glycine, serine and threonine metabolism	1.13342	1.12693	1.13583	1.26288	1.1342	1.16274	1.15044	1.24006	1.26303	Amino acid metabolism
Cysteine and methionine metabolism	1.0217	1.06442	1.05268	1.08387	1.24023	1.15684	1.19348	1.09239	1.11871	Amino acid metabolism
Valine, leucine and isoleucine degradation	0.411392	0.473727	0.5623	0.867671	0.309177	0.54451	0.446945	0.836709	1.05354	Amino acid metabolism
Geraniol degradation	0.156316	0.319675	0.403518	1.06899	0.458419	0.665035	0.204585	0.895618	1.43582	Metabolism of terpenoids and polyketides
Valine, leucine and isoleucine biosynthesis	2.21071	2.05272	1.97223	2.00465	2.31373	2.29304	2.1026	1.90357	1.83461	Amino acid metabolism
Lysine biosynthesis	1.65195	1.5408	1.47145	1.46535	1.62554	1.66919	1.54661	1.41003	1.32872	Amino acid metabolism
Lysine degradation	0.187657	0.210072	0.243543	0.444703	0.222139	0.319199	0.159981	0.390249	0.538389	Amino acid metabolism
Penicillin and cephalosporin biosynthesis	0.0158534	0.0285181	0.0429864	0.126402	0.00924269	0.0559121	0.00553462	0.101268	0.16535	Biosynthesis of other secondary metabolites
beta-Lactam resistance (ko01501)	0.0168128	0.0289344	0.0498799	0.112635	0.00821843	0.0555338	0.027727	0.0908373	0.148551	Drug resistance: antimicrobial
Arginine and proline metabolism	0.790105	0.793223	0.803285	0.985347	0.770069	0.871438	0.733639	0.928783	1.0306	Amino acid metabolism
Histidine metabolism	1.13608	1.03709	1.03883	1.21066	1.03875	1.10122	1.07944	1.14597	1.14247	Amino acid metabolism
Tyrosine metabolism	0.266251	0.313906	0.341609	0.529362	0.361203	0.404507	0.325735	0.485437	0.623218	Amino acid metabolism
Phenylalanine metabolism	0.333301	0.353232	0.403549	0.586711	0.307785	0.409604	0.307958	0.525018	0.65973	Amino acid metabolism
Chlorocyclohexane and chlorobenzene degradation	0.0306847	0.0504435	0.0679081	0.0917145	0.028759	0.0906526	0.0245935	0.0810971	0.129395	Xenobiotics biodegradation and metabolism
Benzoate degradation	0.150202	0.209384	0.262632	0.54228	0.189414	0.344566	0.145117	0.466086	0.690787	Xenobiotics biodegradation and metabolism
Fluorobenzoate degradation	0.0445107	0.0784483	0.134092	0	0	0	0	0	0	Xenobiotics biodegradation and metabolism
Tryptophan metabolism	0.244192	0.301991	0.335297	0.594449	0.325807	0.432474	0.249116	0.531669	0.736283	Amino acid metabolism
Phenylalanine, tyrosine and tryptophan biosynthesis	1.31482	1.2456	1.21848	1.23388	1.27081	1.256	1.30863	1.22772	1.13042	Amino acid metabolism
beta-Alanine metabolism	0.518238	0.540685	0.595375	0.864298	0.52189	0.653718	0.477828	0.790599	0.967111	Metabolism of other amino acids
Taurine and hypotaurine metabolism	0.741914	0.767212	0.768489	0.801151	0.821391	0.81289	0.787446	0.813263	0.838122	Metabolism of other amino acids
Phosphonate and phosphinate metabolism	0.179435	0.203398	0.224554	0.287176	0.112727	0.143058	0.188425	0.299318	0.310603	Metabolism of other amino acids
Selenocompound metabolism	0.934549	0.98565	0.932856	0.963308	1.38001	1.2176	1.0456	0.959433	1.02762	Metabolism of other amino acids
Cyanoamino acid metabolism	1.20811	1.10694	1.18463	0	0	0	0	0	0	Metabolism of other amino acids
D-Glutamine and D-glutamate metabolism	1.94098	1.90409	1.86967	1.6845	2.05399	1.78864	2.02269	1.76145	1.57835	Metabolism of other amino acids
D-Arginine and D-ornithine metabolism	0.737654	0.454789	0.292993	0.473678	0.814828	1.14822	0.0635102	0.156041	0.249301	Metabolism of other amino acids
D-Alanine metabolism	1.76932	1.65502	1.5538	1.55283	1.99813	2.08347	1.5927	1.43645	1.4353	Metabolism of other amino acids
Glutathione metabolism	0.736564	0.864603	0.864167	0.94249	1.1288	0.968436	0.978876	0.964698	1.07227	Metabolism of other amino acids
Starch and sucrose metabolism	1.07236	1.01752	1.12072	0.882528	0.458358	0.585958	1.0988	1.10899	0.736973	Carbohydrate metabolism
N-Glycan biosynthesis	0.0935878	0.0797886	0.0938238	0.0726138	0.00153178	0.00279932	0.0943034	0.0974963	0.0500884	Glycan biosynthesis and metabolism
Other glycan degradation	1.96307	1.71708	1.99518	1.50889	0.208208	0.214685	1.87546	2.03655	1.07654	Glycan biosynthesis and metabolism
Amino sugar and nucleotide sugar metabolism	0.965591	1.00376	0.994026	0.773692	0.956249	0.951995	1.1497	0.897837	0.746704	Carbohydrate metabolism
Streptomycin biosynthesis	1.50919	1.52562	1.67442	1.43796	0.689163	0.834916	1.7479	1.76042	1.36287	Biosynthesis of other secondary metabolites
Glycosaminoglycan degradation	0.317334	0.288386	0.329366	0	0	0	0	0	0	Glycan biosynthesis and metabolism
Lipopolysaccharide biosynthesis	1.7795	1.60111	1.51296	1.70561	1.78056	1.58108	1.44652	1.53998	1.48512	Glycan biosynthesis and metabolism
Peptidoglycan biosynthesis	1.84524	1.7581	1.70044	1.61978	1.82642	1.73914	1.80073	1.61791	1.48571	Glycan biosynthesis and metabolism
Glycerolipid metabolism	0.554393	0.551128	0.54007	0.562217	0.469041	0.547307	0.447087	0.594827	0.533618	Lipid metabolism
Inositol phosphate metabolism	0.255749	0.260869	0.284994	0.307452	0.188711	0.320467	0.243449	0.348724	0.344337	Carbohydrate metabolism
Glycerophospholipid metabolism	0.705329	0.724293	0.695354	0.725804	0.839137	0.797982	0.694653	0.727754	0.728089	Lipid metabolism
Linoleic acid metabolism	0.141508	0.10766	0.0947624	0.229003	0.15292	0.22842	0.071018	0.146129	0.237648	Lipid metabolism
Sphingolipid metabolism	0.627026	0.546633	0.629297	0	0	0	0	0	0	Lipid metabolism
Pyruvate metabolism	1.05727	1.10528	1.08842	1.21183	1.28267	1.288	1.17292	1.16129	1.28316	Carbohydrate metabolism
Dioxin degradation	0.235813	0.305048	0.276525	0.297934	0.540856	0.535376	0.326466	0.249247	0.382701	Xenobiotics biodegradation and metabolism
Xylene degradation	0.0583029	0.108016	0.119099	0	0	0	0	0	0	Xenobiotics biodegradation and metabolism
Toluene degradation	0.491422	0.508505	0.498819	0	0.710145	0	0	0	0	Xenobiotics biodegradation and metabolism
Polycyclic aromatic hydrocarbon degradation	0.00681089	0.0119354	0.0202387	0	0.00329095	0	0	0	0	Xenobiotics biodegradation and metabolism
Chloroalkane and chloroalkene degradation	0.143578	0.195752	0.197159	0	0	0	0	0	0	Xenobiotics biodegradation and metabolism
Aminobenzoate degradation	0.115548	0.158434	0.172978	0.3035	0.223025	0.274139	0.129437	0.271192	0.394153	Xenobiotics biodegradation and metabolism
Glyoxylate and dicarboxylate metabolism	0.842726	0.808679	0.77849	0.959021	1.05223	1.00487	0.678253	0.834074	0.95681	Carbohydrate metabolism
Nitrotoluene degradation	0.0267736	0.0736656	0.0634261	0.0107099	0.284157	0.151921	0.108123	0.0401749	0.0461654	Xenobiotics biodegradation and metabolism
Propanoate metabolism	0.647349	0.690084	0.706619	0.930319	0.80553	0.894613	0.675917	0.849159	1.0568	Carbohydrate metabolism
Styrene degradation	0.16262	0.194376	0.229013	0.594915	0.143026	0.392658	0.0500588	0.460006	0.747179	Xenobiotics biodegradation and metabolism
Butanoate metabolism	0.519043	0.60937	0.626409	0.835464	0.826727	0.818041	0.67592	0.776563	0.985489	Carbohydrate metabolism
C5-Branched dibasic acid metabolism	1.94246	1.84619	1.7392	1.85956	2.27878	2.09391	1.9474	1.7313	1.7253	Carbohydrate metabolism
One carbon pool by folate	1.70881	1.66471	1.69346	1.63586	1.50526	1.52893	1.76165	1.73007	1.56342	Metabolism of cofactors and vitamins
Methane metabolism	0.476317	0.471804	0.444357	0.430714	0.563088	0.531546	0.472246	0.418787	0.412426	Energy metabolism
Carbon fixation in photosynthetic organisms	1.5464	1.45576	1.42031	1.32518	1.47785	1.45324	1.52312	1.33571	1.17882	Energy metabolism
Carbon fixation pathways in prokaryotes	1.39272	1.29042	1.29567	1.34498	1.3084	1.25124	1.291	1.35879	1.28011	Energy metabolism
Thiamine metabolism	1.41591	1.31125	1.26321	1.16737	1.66187	1.60506	1.31628	1.17487	1.08264	Metabolism of cofactors and vitamins
Riboflavin metabolism	0.968542	0.925943	0.906182	0.91496	1.04971	0.859441	1.00608	0.902396	0.836841	Metabolism of cofactors and vitamins
Vitamin B6 metabolism	1.28706	1.31334	1.35925	1.34368	1.18632	1.02296	1.40286	1.4815	1.3017	Metabolism of cofactors and vitamins
Nicotinate and nicotinamide metabolism	0.95388	0.98868	0.987845	0.970719	1.119	0.963452	1.11437	1.00601	0.984113	Metabolism of cofactors and vitamins
Pantothenate and CoA biosynthesis	1.85263	1.73175	1.68757	1.70545	1.8245	1.80859	1.7603	1.64845	1.56137	Metabolism of cofactors and vitamins
Biotin metabolism	1.14338	1.17372	1.09228	1.15822	1.6715	1.37591	1.25723	1.05045	1.15222	Metabolism of cofactors and vitamins
Lipoic acid metabolism	1.34914	1.46193	1.53105	1.3403	1.12065	0.968803	1.61784	1.5611	1.28667	Metabolism of cofactors and vitamins
Folate biosynthesis	1.51314	1.49052	1.48782	1.43997	1.38978	1.17592	1.4788	1.46309	1.32344	Metabolism of cofactors and vitamins
Retinol metabolism	0.0172512	0.0385603	0.043388	0	0	0	0	0	0.143095	Metabolism of cofactors and vitamins
Porphyrin and chlorophyll metabolism	0.591841	0.591666	0.585992	0.733542	0.698745	0.619186	0.639768	0.694573	0.758108	Metabolism of cofactors and vitamins
Terpenoid backbone biosynthesis	1.22097	1.20793	1.18155	1.22242	1.19547	1.3331	1.20494	1.19072	1.21892	Metabolism of terpenoids and polyketides
Carotenoid biosynthesis	0.000814241	0.000747038	0.00219211	0.0005978	0.00304918	0.00180681	2.54553e-05	6.88767e-05	0.000101745	Metabolism of terpenoids and polyketides
Zeatin biosynthesis	0.798559	0.728895	0.744254	0.65949	0.509222	0.527581	0.740788	0.720661	0.551625	Metabolism of terpenoids and polyketides
Nitrogen metabolism	0.751993	0.731047	0.724566	0.840614	0.814768	0.821232	0.664534	0.784486	0.845914	Energy metabolism
Sulfur metabolism	0.672935	0.72975	0.70605	0.903614	1.06824	1.02766	0.760964	0.831373	1.00961	Energy metabolism
Caprolactam degradation	0.192834	0.275147	0.320557	0.694651	0.27034	0.374388	0.127508	0.640458	0.859879	Xenobiotics biodegradation and metabolism
Flavonoid biosynthesis	0.00488702	0.00912832	0.0128179	0.0444924	0.00297322	0.019457	0.00636277	0.0357519	0.0584651	Biosynthesis of other secondary metabolites
Tropane, piperidine and pyridine alkaloid biosynthesis	0.467713	0.459545	0.474318	0	0	0	0	0	0	Biosynthesis of other secondary metabolites
Aminoacyl-tRNA biosynthesis	1.63989	1.55397	1.46056	1.39322	1.67067	1.70338	1.51892	1.33733	1.27945	Translation
Drug metabolism - other enzymes	0.967614	1.04051	1.03201	0.7701	1.07661	0.904424	1.24384	0.901768	0.758506	Xenobiotics biodegradation and metabolism
Biosynthesis of unsaturated fatty acids	0.368242	0.4201	0.426457	0.52859	0.55954	0.552099	0.500943	0.493184	0.614099	Lipid metabolism
Biosynthesis of ansamycins	2.25906	2.1367	2.21888	1.87075	2.08394	2.59858	2.85233	1.84065	1.71167	Metabolism of terpenoids and polyketides
Biosynthesis of siderophore group nonribosomal peptides	0.163873	0.18484	0.205403	0.111511	0.19671	0.0793351	0.203132	0.154685	0.102991	Metabolism of terpenoids and polyketides
Biosynthesis of vancomycin group antibiotics	1.44379	1.60246	1.68931	1.372	1.23035	1.17867	2.01662	1.66243	1.42289	Metabolism of terpenoids and polyketides
ABC transporters	0.577315	0.667157	0.639884	0.726605	0.974437	0.959856	0.681897	0.674249	0.855641	Membrane transport
Two-component system	0.253939	0.358628	0.358111	0.515664	0.614247	0.575505	0.374382	0.483974	0.667666	Signal transduction
Bacterial chemotaxis	0.409472	0.642448	0.685088	1.51022	1.05704	1.06559	0.754959	1.29073	1.96954	Cell motility
Flagellar assembly	0.363948	0.549406	0.49645	0.725336	1.04918	0.753847	0.90716	0.633815	0.919204	Cell motility
Phosphotransferase system (PTS)	0.301688	0.51553	0.467152	0.140934	0.760965	0.947435	0.721178	0.219546	0.307337	Membrane transport
Ribosome biogenesis in eukaryotes	0.0611151	0.0639944	0.0616869	0.0689206	0.0746379	0.0714826	0.0664356	0.0647603	0.0724833	Translation
Ribosome	1.62205	1.53095	1.47183	1.36732	1.48656	1.56047	1.51746	1.35647	1.23596	Translation
RNA transport	0.0549186	0.0574586	0.0565965	0.0492356	0.0609131	0.0554491	0.0689425	0.0543053	0.0486011	Translation
RNA degradation	0.641862	0.638213	0.622982	0.596044	0.64483	0.627763	0.669468	0.604839	0.573724	Folding, sorting and degradation
RNA polymerase	0.780769	0.772526	0.810308	0.798929	0.564554	0.632228	0.885785	0.863353	0.77751	Transcription
DNA replication	1.27847	1.2259	1.17352	1.12055	1.28486	1.29073	1.2201	1.10208	1.04011	Replication and repair
Proteasome	0.00152096	0.00113496	0.00112548	7.28074e-05	0.000792319	0.000805399	0.000172129	4.62916e-05	3.51538e-05	Folding, sorting and degradation
Protein export	1.63724	1.55167	1.47799	1.38632	1.59615	1.63258	1.55746	1.35951	1.24403	Folding, sorting and degradation
Bacterial secretion system	1.15799	1.07107	1.01941	1.33842	1.38104	1.38124	0.971623	1.15122	1.37616	Membrane transport
Base excision repair	0.956729	0.95671	0.936587	0.904519	0.970493	1.03836	0.953712	0.896626	0.895457	Replication and repair
Nucleotide excision repair	0.797209	0.744019	0.70907	0.701985	0.71711	0.769437	0.682694	0.684965	0.635091	Replication and repair
Mismatch repair	1.63712	1.58058	1.50619	1.4513	1.67667	1.66091	1.57923	1.42202	1.34884	Replication and repair
Homologous recombination	1.41443	1.39266	1.33068	1.24811	1.5149	1.44375	1.4566	1.23642	1.17936	Replication and repair
Non-homologous end-joining	0.010178	0.0188248	0.0265921	0.0883364	0.00558918	0.038675	0.00391905	0.0707592	0.11554	Replication and repair
Cell cycle - Caulobacter	1.47352	1.42571	1.38415	1.40489	1.40187	1.48175	1.4523	1.37078	1.34355	Cell growth and death
Sulfur relay system	1.07568	1.05936	0.874088	1.08442	1.82633	1.72108	0.971551	0.831323	1.1729	Folding, sorting and degradation
Protein processing in endoplasmic reticulum	0.054534	0.0450167	0.0446003	0.0448851	0.0389538	0.0373945	0.0407905	0.0425921	0.0336334	Folding, sorting and degradation
Peroxisome	0.310322	0.32081	0.331096	0.386084	0.305668	0.308312	0.315938	0.383322	0.404436	Transport and catabolism
Apoptosis	0.002011	0.00337989	0.00522458	0.014273	0.000919627	0.00625345	0.000588235	0.0114222	0.0186545	Cell growth and death
Focal adhesion	0	3.07904e-06	9.94983e-07	0	0	0	0	0	0	Cellular community - eukaryotes
Plant-pathogen interaction	0.177768	0.19125	0.183822	0.188905	0.239176	0.197452	0.226599	0.188647	0.197724	Environmental adaptation
Insulin signaling pathway	0.131073	0.118139	0.126473	0.118352	0.0559216	0.0672288	0.121521	0.138939	0.0995868	Endocrine system
Protein digestion and absorption	0.0810424	0.0692481	0.0819225	0.0637898	0.000265249	0.000993397	0.0750207	0.0857072	0.0439715	Digestive system
Bacterial invasion of epithelial cells	0.00850288	0.0259482	0.0119415	0.00616403	0.105429	0.0325739	0.0472063	0.0109579	0.0185571	Infectious disease: bacterial
Vibrio cholerae infection	0.0330451	0.0341266	0.013528	0.0223121	0.116907	0.0599901	0.0251148	0.013655	0.0247246	Infectious disease: bacterial
Biofilm formation - Vibrio cholerae	0.168912	0.236102	0.208748	0.260195	0.431146	0.324647	0.288812	0.248386	0.331129	Cellular community - prokaryotes
Epithelial cell signaling in Helicobacter pylori infection	0.12481	0.127322	0.129159	0.129601	0.124666	0.115416	0.142942	0.134567	0.128922	Infectious disease: bacterial
African trypanosomiasis	0.00969062	0.0165301	0.0232741	0.0503956	0.0197664	0.0382273	0.0118439	0.0430097	0.0662953	Infectious disease: parasitic
Amoebiasis	0	0.000324983	0.00103837	0	0	0	0	0	0	Infectious disease: parasitic
Staphylococcus aureus infection	0.0295282	0.0485995	0.0417165	0.0190592	0.0419377	0.092003	0.0368256	0.0268846	0.0392945	Infectious disease: bacterial
Hypertrophic cardiomyopathy (HCM)	4.28658e-06	0	0	0	0	0	0	0	0	Cardiovascular disease
