# Supplementary material for: Enhanced protein degradation by black soldier fly larvae (Hermetia illucens L.) and its gut microbes
Source: Front Microbiol. 2023 Jan 10;13:1095025. doi: 10.3389/fmicb.2022.1095025 (PMC9871565; doi:10.3389/fmicb.2022.1095025)
Supplement: Supplementary file 4 [file Table_5.XLSX]

## Sheet: Sheet1
ID	GB0dITS1_1	GB0dITS1_2	GB0dITS1_3	GB12dITS1_1	GB12dITS1_2	GB12dITS1_3	GB24dITS1_1	GB24dITS1_2	GB24dITS1_3	taxonomy
OTU_1	0	0	0	1	0	0	476	0	0	No blast hit
OTU_10	0	2	3	12	11	16	7	9	5	k__Fungi; p__Ascomycota; c__Saccharomycetes; o__Saccharomycetales; f__unidentified; g__unidentified; s__unidentified
OTU_100	0	1	1	1	0	0	2158	8	0	k__Fungi; p__Ascomycota; c__Dothideomycetes; o__Pleosporales; f__unidentified; g__unidentified; s__unidentified
OTU_101	0	1	0	0	0	0	0	0	0	k__Fungi; p__Basidiomycota; c__Agaricomycetes; o__Agaricales; f__Cortinariaceae; g__Cortinarius; s__Cortinarius_diasemospermus
OTU_102	0	0	0	0	0	0	259	0	0	k__Fungi; p__Ascomycota; c__Dothideomycetes; o__Pleosporales; f__unidentified; g__unidentified; s__unidentified
OTU_103	0	0	1	0	0	0	0	0	0	k__Fungi; p__Ascomycota; c__Sordariomycetes; o__Sordariales; f__Chaetomiaceae; g__Chaetomium; s__Chaetomium_sp
OTU_104	0	0	0	1	0	0	228	0	0	k__Fungi; p__Ascomycota; c__Sordariomycetes; o__Sordariales; f__Chaetomiaceae; g__Acrophialophora; s__Acrophialophora_levis
OTU_105	0	0	0	0	0	0	79	1	0	k__Fungi; p__unidentified; c__unidentified; o__unidentified; f__unidentified; g__unidentified; s__unidentified
OTU_106	13	0	0	1	0	0	0	0	0	k__Fungi; p__unidentified; c__unidentified; o__unidentified; f__unidentified; g__unidentified; s__unidentified
OTU_107	0	0	0	0	0	0	297	0	0	k__Fungi; p__unidentified; c__unidentified; o__unidentified; f__unidentified; g__unidentified; s__unidentified
OTU_108	0	0	0	0	0	0	0	1	0	k__Fungi; p__Ascomycota; c__Sordariomycetes; o__Sordariales; f__Chaetomiaceae; g__Humicola; s__Humicola_grisea
OTU_109	0	0	0	0	1	0	608	0	0	k__Fungi; p__Mortierellomycota; c__unidentified; o__unidentified; f__unidentified; g__unidentified; s__unidentified
OTU_11	0	0	0	0	0	0	97	0	0	k__Fungi; p__Basidiomycota; c__Tremellomycetes; o__Tremellales; f__unidentified; g__unidentified; s__unidentified
OTU_110	5	0	0	0	0	0	0	0	0	k__Fungi; p__Ascomycota; c__Sordariomycetes; o__Sordariales; f__Lasiosphaeriaceae; g__unidentified; s__unidentified
OTU_111	5	0	0	0	0	0	0	0	0	k__Fungi; p__Ascomycota; c__unidentified; o__unidentified; f__unidentified; g__unidentified; s__unidentified
OTU_112	0	0	0	0	0	0	413	0	0	k__Fungi; p__Mortierellomycota; c__Mortierellomycetes; o__Mortierellales; f__unidentified; g__unidentified; s__unidentified
OTU_113	0	0	0	0	0	0	663	5	0	k__Fungi; p__Ascomycota; c__Sordariomycetes; o__Hypocreales; f__Stachybotryaceae; g__Stachybotrys; s__Stachybotrys_limonispora
OTU_114	5	0	0	0	1	0	0	0	0	k__Fungi; p__Ascomycota; c__Sordariomycetes; o__Microascales; f__Microascaceae; g__Gamsia; s__Gamsia_aggregata
OTU_115	2	3	0	1	1	0	1094	0	0	k__Fungi; p__Ascomycota; c__Dothideomycetes; o__Pleosporales; f__Cucurbitariaceae; g__Pyrenochaeta; s__Pyrenochaeta_unguis-hominis
OTU_116	0	0	0	0	0	0	0	1	0	k__Fungi; p__Basidiomycota; c__Microbotryomycetes; o__Leucosporidiales; f__Leucosporidiaceae; g__Leucosporidium; s__Leucosporidium_intermedium
OTU_117	14	0	2	0	0	1	754	5	0	k__Fungi; p__unidentified; c__unidentified; o__unidentified; f__unidentified; g__unidentified; s__unidentified
OTU_118	0	0	0	0	0	0	402	0	0	k__Fungi; p__Ascomycota; c__Sordariomycetes; o__Hypocreales; f__Stachybotryaceae; g__Striatibotrys; s__Striatibotrys_eucylindrospora
OTU_119	0	0	0	0	0	0	0	4	0	k__Fungi; p__unidentified; c__unidentified; o__unidentified; f__unidentified; g__unidentified; s__unidentified
OTU_12	0	0	1	0	0	0	0	0	0	k__Fungi; p__Basidiomycota; c__Agaricomycetes; o__Russulales; f__Russulaceae; g__Russula; s__Russula_suecica
OTU_120	0	1	0	0	0	0	401	1	0	k__Fungi; p__Ascomycota; c__Eurotiomycetes; o__Eurotiales; f__Aspergillaceae; g__Aspergillus; s__Aspergillus_versicolor
OTU_121	0	0	0	0	0	0	0	1	0	k__Fungi; p__Ascomycota; c__Saccharomycetes; o__Saccharomycetales; f__Phaffomycetaceae; g__Wickerhamomyces; s__Wickerhamomyces_anomalus
OTU_122	0	0	0	0	0	0	318	0	0	k__Fungi; p__Basidiomycota; c__Tremellomycetes; o__Holtermanniales; f__Holtermanniales_fam_Incertae_sedis; g__Holtermanniella; s__Holtermanniella_takashimae
OTU_123	0	0	0	0	0	0	256	0	0	k__Fungi; p__Basidiomycota; c__Tremellomycetes; o__Filobasidiales; f__Filobasidiaceae; g__Naganishia; s__Naganishia_albida
OTU_124	0	0	0	1	0	0	439	0	0	k__Fungi; p__Ascomycota; c__Dothideomycetes; o__Pleosporales; f__Lentitheciaceae; g__Keissleriella; s__Keissleriella_quadriseptata
OTU_125	0	1	0	1	0	0	420	0	0	k__Fungi; p__unidentified; c__unidentified; o__unidentified; f__unidentified; g__unidentified; s__unidentified
OTU_126	4	0	0	0	0	0	0	0	0	k__Fungi; p__Basidiomycota; c__Microbotryomycetes; o__Sporidiobolales; f__Sporidiobolaceae; g__Rhodotorula; s__Rhodotorula_mucilaginosa
OTU_127	375	455	572	33552	36513	35864	11500	24824	16524	k__Fungi; p__Ascomycota; c__Saccharomycetes; o__Saccharomycetales; f__Saccharomycetaceae; g__Issatchenkia; s__Issatchenkia_orientalis
OTU_128	0	0	0	0	0	0	0	1	0	k__Fungi; p__Ascomycota; c__Sordariomycetes; o__Hypocreales; f__Nectriaceae; g__Fusicolla; s__Fusicolla_acetilerea
OTU_129	0	4	0	0	0	0	1030	0	0	k__Fungi; p__unidentified; c__unidentified; o__unidentified; f__unidentified; g__unidentified; s__unidentified
OTU_13	0	0	0	0	0	0	1	0	0	No blast hit
OTU_130	0	0	0	0	0	0	279	3	0	k__Fungi; p__unidentified; c__unidentified; o__unidentified; f__unidentified; g__unidentified; s__unidentified
OTU_131	1	0	1	0	0	0	353	0	0	k__Fungi; p__Ascomycota; c__Dothideomycetes; o__Pleosporales; f__Cucurbitariaceae; g__Neocucurbitaria; s__Neocucurbitaria_vachelliae
OTU_132	0	2	0	0	0	0	0	0	0	k__Fungi; p__Ascomycota; c__Sordariomycetes; o__Hypocreales; f__Hypocreales_fam_Incertae_sedis; g__Leucosphaerina; s__Leucosphaerina_sp
OTU_133	4	0	0	0	0	0	0	0	0	k__Fungi; p__Ascomycota; c__Dothideomycetes; o__Dothideales; f__Dothideales_fam_Incertae_sedis; g__Hortaea; s__Hortaea_werneckii
OTU_134	5	1	0	0	1	0	272	0	0	k__Fungi; p__Ascomycota; c__Saccharomycetes; o__Saccharomycetales; f__Saccharomycetales_fam_Incertae_sedis; g__Candida; s__Candida_parapsilosis
OTU_135	4	0	0	0	0	0	0	0	0	k__Fungi; p__Ascomycota; c__Sordariomycetes; o__Hypocreales; f__unidentified; g__unidentified; s__unidentified
OTU_136	0	4	0	1	0	0	701	7	0	k__Fungi; p__Ascomycota; c__Sordariomycetes; o__Hypocreales; f__Nectriaceae; g__unidentified; s__unidentified
OTU_137	1	0	0	0	0	0	450	0	0	k__Fungi; p__Basidiomycota; c__Microbotryomycetes; o__Sporidiobolales; f__Sporidiobolaceae; g__Rhodotorula; s__Rhodotorula_nothofagi
OTU_138	0	0	0	0	0	0	0	1	0	k__Fungi; p__Ascomycota; c__Sordariomycetes; o__Hypocreales; f__Nectriaceae; g__unidentified; s__unidentified
OTU_139	0	4	0	0	0	0	30	0	2	k__Fungi; p__Mortierellomycota; c__Mortierellomycetes; o__Mortierellales; f__Mortierellaceae; g__Mortierella; s__Mortierella_elongata
OTU_14	0	214	0	0	0	0	0	0	0	k__Fungi; p__Ascomycota; c__Saccharomycetes; o__Saccharomycetales; f__unidentified; g__unidentified; s__unidentified
OTU_140	0	0	1	1	1	0	649	1	0	k__Fungi; p__Ascomycota; c__Dothideomycetes; o__Capnodiales; f__Mycosphaerellaceae; g__Passalora; s__Passalora_arctostaphyli
OTU_141	0	0	0	2	0	0	932	1	0	k__Fungi; p__Mortierellomycota; c__Mortierellomycetes; o__Mortierellales; f__Mortierellaceae; g__Mortierella; s__Mortierella_elongata
OTU_142	1	0	7	0	1	0	429	0	0	k__Fungi; p__Ascomycota; c__Dothideomycetes; o__Capnodiales; f__Mycosphaerellaceae; g__Sphaerulina; s__Sphaerulina_sp
OTU_143	1	0	0	0	0	0	314	0	0	k__Fungi; p__Basidiomycota; c__Tremellomycetes; o__Tremellales; f__unidentified; g__unidentified; s__unidentified
OTU_144	58224	58918	58144	217	185	1	562	267	1	k__Fungi; p__Ascomycota; c__Saccharomycetes; o__Saccharomycetales; f__unidentified; g__unidentified; s__unidentified
OTU_145	0	9	21	0	0	0	0	0	0	k__Fungi; p__Ascomycota; c__Eurotiomycetes; o__Eurotiales; f__Aspergillaceae; g__unidentified; s__unidentified
OTU_146	0	0	2	0	0	0	441	1	0	k__Fungi; p__Ascomycota; c__Sordariomycetes; o__Hypocreales; f__Hypocreales_fam_Incertae_sedis; g__Acremonium; s__Acremonium_sp
OTU_147	0	0	0	0	1	0	0	0	4	k__Fungi; p__Ascomycota; c__Dothideomycetes; o__Pleosporales; f__Sporormiaceae; g__Preussia; s__Preussia_sp
OTU_148	0	0	0	1	0	0	621	0	0	k__Fungi; p__Ascomycota; c__Dothideomycetes; o__Pleosporales; f__Didymellaceae; g__Neoascochyta; s__Neoascochyta_europaea
OTU_149	0	0	0	0	0	0	250	0	0	k__Fungi; p__Ascomycota; c__Sordariomycetes; o__Sordariales; f__Lasiosphaeriaceae; g__Cladorrhinum; s__Cladorrhinum_bulbillosum
OTU_15	0	0	2	0	0	0	0	0	0	k__Fungi; p__Basidiomycota; c__Exobasidiomycetes; o__Entylomatales; f__unidentified; g__unidentified; s__unidentified
OTU_150	0	1	0	1	0	0	580	2	0	k__Fungi; p__unidentified; c__unidentified; o__unidentified; f__unidentified; g__unidentified; s__unidentified
OTU_151	0	0	0	0	0	0	0	2	0	k__Fungi; p__unidentified; c__unidentified; o__unidentified; f__unidentified; g__unidentified; s__unidentified
OTU_152	0	0	1	0	0	0	258	0	0	k__Fungi; p__Ascomycota; c__Taphrinomycetes; o__Taphrinales; f__Protomycetaceae; g__Protomyces; s__Protomyces_inouyei
OTU_153	863	525	427	12	1	11	2	72	11	k__Fungi; p__Ascomycota; c__Saccharomycetes; o__Saccharomycetales; f__Saccharomycetales_fam_Incertae_sedis; g__Candida; s__Candida_tropicalis
OTU_154	1	0	0	0	0	0	0	0	0	k__Fungi; p__Ascomycota; c__Eurotiomycetes; o__Eurotiales; f__Aspergillaceae; g__Penicillium; s__Penicillium_sp
OTU_155	0	0	1	0	0	0	303	1	0	k__Fungi; p__Ascomycota; c__Dothideomycetes; o__unidentified; f__unidentified; g__unidentified; s__unidentified
OTU_156	0	0	1	1	2	0	1490	3	0	k__Fungi; p__Basidiomycota; c__Tremellomycetes; o__Tremellales; f__Tremellaceae; g__Cryptococcus; s__Cryptococcus_sp
OTU_157	0	1	1	0	0	0	719	0	0	k__Fungi; p__Ascomycota; c__Dothideomycetes; o__Pleosporales; f__Didymellaceae; g__Pseudoascochyta; s__Pseudoascochyta_novae-zelandiae
OTU_158	0	0	0	0	2	0	615	0	0	k__Fungi; p__unidentified; c__unidentified; o__unidentified; f__unidentified; g__unidentified; s__unidentified
OTU_159	0	0	0	0	0	0	309	0	0	k__Fungi; p__Ascomycota; c__Sordariomycetes; o__Sordariales; f__unidentified; g__unidentified; s__unidentified
OTU_16	4	0	0	0	0	0	0	0	0	k__Fungi; p__Ascomycota; c__Sordariomycetes; o__Lulworthiales; f__Lulworthiaceae; g__Lulworthia; s__Lulworthia_sp
OTU_160	0	0	0	0	1	0	372	0	0	k__Fungi; p__unidentified; c__unidentified; o__unidentified; f__unidentified; g__unidentified; s__unidentified
OTU_161	6	0	0	0	0	0	0	0	0	k__Fungi; p__Ascomycota; c__Dothideomycetes; o__Pleosporales; f__Didymosphaeriaceae; g__Pseudopithomyces; s__Pseudopithomyces_chartarum
OTU_162	2	0	0	0	0	0	0	0	0	k__Fungi; p__Ascomycota; c__Archaeorhizomycetes; o__Archaeorhizomycetales; f__Archaeorhizomycetaceae; g__Archaeorhizomyces; s__Archaeorhizomyces_sp
OTU_163	0	0	0	0	0	0	256	0	0	k__Fungi; p__Ascomycota; c__Archaeorhizomycetes; o__Archaeorhizomycetales; f__Archaeorhizomycetaceae; g__Archaeorhizomyces; s__Archaeorhizomyces_sp
OTU_164	0	0	0	0	0	0	0	4	0	k__Fungi; p__unidentified; c__unidentified; o__unidentified; f__unidentified; g__unidentified; s__unidentified
OTU_165	1	1	0	2	0	0	578	1	0	k__Fungi; p__Ascomycota; c__Archaeorhizomycetes; o__Archaeorhizomycetales; f__Archaeorhizomycetaceae; g__Archaeorhizomyces; s__Archaeorhizomyces_sp
OTU_166	0	0	0	1	0	0	776	0	0	k__Fungi; p__Ascomycota; c__Dothideomycetes; o__Capnodiales; f__Cladosporiaceae; g__Toxicocladosporium; s__Toxicocladosporium_rubrigenum
OTU_167	0	0	0	0	0	0	0	1	2	k__Fungi; p__Ascomycota; c__Dothideomycetes; o__Capnodiales; f__Cladosporiaceae; g__Toxicocladosporium; s__Toxicocladosporium_rubrigenum
OTU_168	0	0	0	0	0	1	564	1	0	k__Fungi; p__Ascomycota; c__Dothideomycetes; o__Capnodiales; f__Cladosporiaceae; g__Toxicocladosporium; s__Toxicocladosporium_rubrigenum
OTU_169	1	0	0	0	0	0	318	1	0	k__Fungi; p__Ascomycota; c__Archaeorhizomycetes; o__Archaeorhizomycetales; f__Archaeorhizomycetaceae; g__Archaeorhizomyces; s__Archaeorhizomyces_sp
OTU_17	0	0	0	0	0	0	379	0	0	k__Fungi; p__Basidiomycota; c__Agaricomycetes; o__Agaricales; f__Bolbitiaceae; g__Pholiotina; s__Pholiotina_mediterranea
OTU_170	0	0	0	0	0	0	1	0	0	k__Fungi; p__Ascomycota; c__Archaeorhizomycetes; o__Archaeorhizomycetales; f__Archaeorhizomycetaceae; g__Archaeorhizomyces; s__Archaeorhizomyces_sp
OTU_171	2	0	0	0	0	0	937	3	4	k__Fungi; p__Ascomycota; c__Archaeorhizomycetes; o__Archaeorhizomycetales; f__Archaeorhizomycetaceae; g__Archaeorhizomyces; s__Archaeorhizomyces_sp
OTU_172	0	0	0	1	0	0	0	1	0	k__Fungi; p__Basidiomycota; c__Tremellomycetes; o__Trichosporonales; f__Trichosporonaceae; g__Cutaneotrichosporon; s__Cutaneotrichosporon_moniliiforme
OTU_173	0	0	0	0	1	0	357	1	0	k__Fungi; p__Glomeromycota; c__Glomeromycetes; o__Glomerales; f__Glomeraceae; g__Glomus; s__Glomus_sp
OTU_174	0	0	0	0	0	0	22	0	0	k__Fungi; p__Ascomycota; c__Leotiomycetes; o__Helotiales; f__Chaetomellaceae; g__Pilidium; s__Pilidium_eucalyptorum
OTU_175	0	0	0	0	2	0	667	0	0	k__Fungi; p__Glomeromycota; c__Glomeromycetes; o__Glomerales; f__Glomeraceae; g__unidentified; s__unidentified
OTU_176	0	0	3	27	20	49	28	47	89	k__Fungi; p__Ascomycota; c__Saccharomycetes; o__Saccharomycetales; f__Saccharomycetaceae; g__Issatchenkia; s__Issatchenkia_orientalis
OTU_177	0	0	0	0	0	0	0	1	1	k__Fungi; p__Ascomycota; c__Saccharomycetes; o__Saccharomycetales; f__Saccharomycetaceae; g__Issatchenkia; s__Issatchenkia_orientalis
OTU_178	0	0	0	0	0	0	288	0	0	k__Fungi; p__Glomeromycota; c__Glomeromycetes; o__Glomerales; f__Glomeraceae; g__unidentified; s__unidentified
OTU_179	0	0	0	23	19	13	0	6	9	k__Fungi; p__Ascomycota; c__Saccharomycetes; o__Saccharomycetales; f__Saccharomycetaceae; g__Issatchenkia; s__Issatchenkia_orientalis
OTU_18	176	168	190	35	39	0	17	39	0	k__Fungi; p__Ascomycota; c__Saccharomycetes; o__Saccharomycetales; f__unidentified; g__unidentified; s__unidentified
OTU_180	0	1	0	1	0	0	172	0	0	k__Fungi; p__Glomeromycota; c__Glomeromycetes; o__Glomerales; f__Glomeraceae; g__unidentified; s__unidentified
OTU_181	1	0	1	12	6	2	0	72	16	k__Fungi; p__Ascomycota; c__Saccharomycetes; o__Saccharomycetales; f__Saccharomycetaceae; g__Issatchenkia; s__Issatchenkia_orientalis
OTU_182	0	0	5	0	0	0	0	0	0	k__Fungi; p__Ascomycota; c__Saccharomycetes; o__Saccharomycetales; f__unidentified; g__unidentified; s__unidentified
OTU_183	0	0	0	1	2	2	0	1	0	k__Fungi; p__Ascomycota; c__Saccharomycetes; o__Saccharomycetales; f__Saccharomycetaceae; g__Issatchenkia; s__Issatchenkia_orientalis
OTU_184	0	0	0	0	0	0	6	0	0	k__Fungi; p__Glomeromycota; c__Glomeromycetes; o__Glomerales; f__Glomeraceae; g__unidentified; s__unidentified
OTU_185	5	5	7	0	0	0	0	0	0	k__Fungi; p__Ascomycota; c__unidentified; o__unidentified; f__unidentified; g__unidentified; s__unidentified
OTU_186	0	5	7	0	0	0	0	0	0	k__Fungi; p__Ascomycota; c__unidentified; o__unidentified; f__unidentified; g__unidentified; s__unidentified
OTU_187	0	5	7	0	0	0	0	0	0	k__Fungi; p__Ascomycota; c__unidentified; o__unidentified; f__unidentified; g__unidentified; s__unidentified
OTU_188	4	3	6	0	0	0	0	0	0	k__Fungi; p__Ascomycota; c__Saccharomycetes; o__Saccharomycetales; f__Dipodascaceae; g__unidentified; s__unidentified
OTU_189	2	0	0	0	0	0	0	0	0	k__Fungi; p__Ascomycota; c__Saccharomycetes; o__Saccharomycetales; f__Dipodascaceae; g__unidentified; s__unidentified
OTU_19	0	0	0	0	0	0	161	0	0	k__Fungi; p__Ascomycota; c__unidentified; o__unidentified; f__unidentified; g__unidentified; s__unidentified
OTU_190	0	0	2	0	0	0	0	0	0	k__Fungi; p__Ascomycota; c__Saccharomycetes; o__Saccharomycetales; f__unidentified; g__unidentified; s__unidentified
OTU_191	1	4	2	0	0	0	0	0	0	k__Fungi; p__Ascomycota; c__Saccharomycetes; o__Saccharomycetales; f__unidentified; g__unidentified; s__unidentified
OTU_192	0	0	0	0	1	0	0	0	0	k__Fungi; p__Ascomycota; c__Saccharomycetes; o__Saccharomycetales; f__Saccharomycetaceae; g__Naumovozyma; s__Naumovozyma_baii
OTU_2	204	210	172	38	1	0	2	1	0	k__Fungi; p__Ascomycota; c__Saccharomycetes; o__Saccharomycetales; f__Saccharomycopsidaceae; g__Saccharomycopsis; s__Saccharomycopsis_fibuligera
OTU_20	1	0	0	0	0	0	62	0	0	No blast hit
OTU_21	0	0	0	0	0	0	3	0	0	No blast hit
OTU_22	0	0	0	0	0	0	152	0	0	k__Fungi; p__Ascomycota; c__Leotiomycetes; o__Helotiales; f__Hyaloscyphaceae; g__Cistella; s__Cistella_sp
OTU_23	0	0	0	0	0	0	26	0	0	k__Fungi; p__Basidiomycota; c__Agaricomycetes; o__Agaricales; f__Entolomataceae; g__Entoloma; s__Entoloma_undatum
OTU_24	0	1	0	0	0	0	0	0	0	k__Fungi; p__Basidiomycota; c__Agaricomycetes; o__unidentified; f__unidentified; g__unidentified; s__unidentified
OTU_25	1	0	0	0	0	0	487	1	0	k__Fungi; p__Basidiomycota; c__Agaricomycetes; o__Russulales; f__Russulaceae; g__Lactarius; s__Lactarius_horakii
OTU_26	0	0	0	0	0	0	19	0	0	k__Fungi; p__Basidiomycota; c__Malasseziomycetes; o__Malasseziales; f__Malasseziaceae; g__Malassezia; s__Malassezia_arunalokei
OTU_27	4	5	5	0	0	0	0	0	0	k__Fungi; p__Mucoromycota; c__Mucoromycetes; o__Mucorales; f__Mucoraceae; g__Mucor; s__Mucor_circinelloides
OTU_28	0	0	0	0	0	0	272	0	0	k__Fungi; p__Ascomycota; c__Sordariomycetes; o__Hypocreales; f__unidentified; g__unidentified; s__unidentified
OTU_29	0	0	0	0	0	0	69	0	0	k__Fungi; p__Ascomycota; c__Lecanoromycetes; o__Lecanorales; f__Parmeliaceae; g__unidentified; s__unidentified
OTU_3	509	408	336	13	3	0	3	0	0	k__Fungi; p__Mucoromycota; c__Mucoromycetes; o__Mucorales; f__Rhizopodaceae; g__Rhizopus; s__Rhizopus_arrhizus
OTU_30	0	0	0	0	0	0	22	0	0	k__Fungi; p__Basidiomycota; c__Agaricomycetes; o__Trechisporales; f__Hydnodontaceae; g__Luellia; s__Luellia_sp
OTU_31	0	1	0	0	0	0	138	0	0	k__Fungi; p__Ascomycota; c__Sordariomycetes; o__unidentified; f__unidentified; g__unidentified; s__unidentified
OTU_32	0	0	0	0	0	0	411	1	0	k__Fungi; p__Basidiomycota; c__Agaricomycetes; o__Agaricales; f__Clavariaceae; g__Clavaria; s__Clavaria_sp
OTU_33	247	301	351	29851	26746	27384	11003	37453	40159	k__Fungi; p__Ascomycota; c__Saccharomycetes; o__Saccharomycetales; f__Saccharomycetaceae; g__Issatchenkia; s__Issatchenkia_orientalis
OTU_35	1	0	0	0	1	0	141	0	0	k__Fungi; p__Ascomycota; c__Sordariomycetes; o__unidentified; f__unidentified; g__unidentified; s__unidentified
OTU_36	0	0	0	0	0	0	5	0	0	No blast hit
OTU_37	0	2	0	0	0	0	484	2	0	k__Fungi; p__Chytridiomycota; c__Chytridiomycetes; o__unidentified; f__unidentified; g__unidentified; s__unidentified
OTU_38	1	0	0	0	1	0	143	0	0	k__Fungi; p__Ascomycota; c__Sordariomycetes; o__Xylariales; f__unidentified; g__unidentified; s__unidentified
OTU_39	0	3	0	0	0	0	0	0	0	k__Fungi; p__Basidiomycota; c__Agaricomycetes; o__Russulales; f__Russulaceae; g__Russula; s__Russula_cyanoxantha
OTU_4	909	819	1249	295	546	789	82	8	0	k__Fungi; p__Ascomycota; c__Saccharomycetes; o__Saccharomycetales; f__unidentified; g__unidentified; s__unidentified
OTU_40	0	0	0	0	0	0	0	0	2	k__Fungi; p__Basidiomycota; c__Agaricomycetes; o__Russulales; f__Russulaceae; g__Russula; s__Russula_sp
OTU_41	2389	1906	2461	17	18	0	630	17	0	k__Fungi; p__Basidiomycota; c__Tremellomycetes; o__Trichosporonales; f__Trichosporonaceae; g__Trichosporon; s__Trichosporon_asahii
OTU_42	0	0	0	0	0	0	313	0	0	No blast hit
OTU_43	3	0	0	0	0	0	0	0	0	k__Fungi; p__Basidiomycota; c__Agaricomycetes; o__Thelephorales; f__Thelephoraceae; g__Tomentella; s__Tomentella_sp
OTU_44	0	1	0	0	0	0	189	0	0	k__Fungi; p__Ascomycota; c__Dothideomycetes; o__Pleosporales; f__Phaeosphaeriaceae; g__Leptospora; s__Leptospora_rubella
OTU_45	0	0	4	0	0	0	0	0	0	k__Fungi; p__Ascomycota; c__Eurotiomycetes; o__Chaetothyriales; f__Herpotrichiellaceae; g__Cladophialophora; s__Cladophialophora_sp
OTU_46	0	0	0	0	0	0	2	0	0	No blast hit
OTU_47	0	0	2	0	0	0	0	0	0	k__Fungi; p__Mucoromycota; c__Mucoromycetes; o__Mucorales; f__Rhizopodaceae; g__Rhizopus; s__Rhizopus_arrhizus
OTU_48	4	1	3	0	0	0	265	1	0	k__Fungi; p__Ascomycota; c__Eurotiomycetes; o__Eurotiales; f__Aspergillaceae; g__Aspergillus; s__Aspergillus_penicillioides
OTU_49	0	1	0	0	0	0	215	0	0	k__Fungi; p__Ascomycota; c__Orbiliomycetes; o__Orbiliales; f__Orbiliaceae; g__unidentified; s__unidentified
OTU_5	1	0	0	0	0	0	18	0	0	No blast hit
OTU_50	3	0	0	0	0	0	0	0	0	k__Fungi; p__Ascomycota; c__Eurotiomycetes; o__Eurotiales; f__Aspergillaceae; g__Aspergillus; s__Aspergillus_insolitus
OTU_51	1	0	0	0	0	0	231	0	0	k__Fungi; p__Ascomycota; c__Lecanoromycetes; o__Lecanorales; f__Stereocaulaceae; g__Lepraria; s__Lepraria_granulata
OTU_52	0	0	0	0	0	0	274	0	0	k__Fungi; p__Ascomycota; c__Sordariomycetes; o__Hypocreales; f__unidentified; g__unidentified; s__unidentified
OTU_53	0	1	0	0	0	0	273	0	0	k__Fungi; p__Ascomycota; c__Lecanoromycetes; o__Lecanorales; f__Stereocaulaceae; g__Lepraria; s__Lepraria_granulata
OTU_54	0	0	0	0	0	0	232	0	0	k__Fungi; p__unidentified; c__unidentified; o__unidentified; f__unidentified; g__unidentified; s__unidentified
OTU_55	0	2	0	0	0	0	0	0	0	k__Fungi; p__Ascomycota; c__Eurotiomycetes; o__Eurotiales; f__Aspergillaceae; g__Aspergillus; s__Aspergillus_brevipes
OTU_56	0	0	0	0	0	0	0	1	0	k__Fungi; p__Ascomycota; c__Sordariomycetes; o__Hypocreales; f__Ophiocordycipitaceae; g__Purpureocillium; s__Purpureocillium_lilacinum
OTU_57	0	0	0	2	1	0	320	0	0	k__Fungi; p__Basidiomycota; c__Agaricomycetes; o__Russulales; f__Russulaceae; g__Russula; s__Russula_nuoljae
OTU_58	0	0	0	0	0	0	281	0	0	k__Fungi; p__Ascomycota; c__Eurotiomycetes; o__Eurotiales; f__Aspergillaceae; g__Aspergillus; s__Aspergillus_terreus
OTU_59	0	0	0	1	0	0	541	1	0	k__Fungi; p__Ascomycota; c__Sordariomycetes; o__Hypocreales; f__Cordycipitaceae; g__Lecanicillium; s__Lecanicillium_primulinum
OTU_6	0	0	0	0	0	0	2	0	0	No blast hit
OTU_60	1	1	0	0	0	0	854	1	0	k__Fungi; p__Ascomycota; c__Pezizomycetes; o__Pezizales; f__Pezizaceae; g__unidentified; s__unidentified
OTU_61	0	0	0	0	0	0	0	0	1	k__Fungi; p__Ascomycota; c__Eurotiomycetes; o__Eurotiales; f__Aspergillaceae; g__Aspergillus; s__Aspergillus_awamori
OTU_62	0	0	0	0	0	0	245	0	0	k__Fungi; p__Ascomycota; c__Leotiomycetes; o__Helotiales; f__unidentified; g__unidentified; s__unidentified
OTU_63	1	3	0	2	0	0	5	1180	6977	k__Fungi; p__Ascomycota; c__Saccharomycetes; o__Saccharomycetales; f__Phaffomycetaceae; g__Wickerhamomyces; s__Wickerhamomyces_anomalus
OTU_64	0	0	0	0	0	0	0	4	0	k__Fungi; p__unidentified; c__unidentified; o__unidentified; f__unidentified; g__unidentified; s__unidentified
OTU_65	0	0	0	0	0	0	648	0	0	k__Fungi; p__unidentified; c__unidentified; o__unidentified; f__unidentified; g__unidentified; s__unidentified
OTU_66	0	0	0	0	0	1	0	33	326	k__Fungi; p__Ascomycota; c__Saccharomycetes; o__Saccharomycetales; f__Phaffomycetaceae; g__Wickerhamomyces; s__Wickerhamomyces_anomalus
OTU_67	1	0	1	0	1	0	321	0	0	k__Fungi; p__Ascomycota; c__Sordariomycetes; o__Hypocreales; f__Hypocreaceae; g__Trichoderma; s__Trichoderma_sp
OTU_68	0	2	0	0	0	0	0	0	0	k__Fungi; p__Ascomycota; c__Eurotiomycetes; o__Eurotiales; f__Aspergillaceae; g__Aspergillus; s__Aspergillus_tamarii
OTU_69	90	105	126	1	1	0	963	2	0	k__Fungi; p__Ascomycota; c__Eurotiomycetes; o__Eurotiales; f__Aspergillaceae; g__Aspergillus; s__Aspergillus_flavus
OTU_7	0	0	0	0	0	0	8	0	0	No blast hit
OTU_70	4	1	1	0	0	0	0	0	0	k__Fungi; p__Ascomycota; c__Eurotiomycetes; o__Eurotiales; f__Aspergillaceae; g__Aspergillus; s__Aspergillus_tritici
OTU_71	0	0	0	0	0	0	0	3	0	k__Fungi; p__Basidiomycota; c__Agaricomycetes; o__Cantharellales; f__Ceratobasidiaceae; g__unidentified; s__unidentified
OTU_72	2	0	0	0	0	0	0	0	0	k__Fungi; p__Ascomycota; c__Eurotiomycetes; o__Eurotiales; f__Trichocomaceae; g__Talaromyces; s__Talaromyces_diversiformis
OTU_73	5	0	0	0	0	0	0	2	0	k__Fungi; p__Ascomycota; c__Dothideomycetes; o__Dothideales; f__Aureobasidiaceae; g__Aureobasidium; s__Aureobasidium_leucospermi
OTU_74	0	0	0	0	0	0	92	0	0	No blast hit
OTU_75	6	0	1	0	0	0	192	0	0	k__Fungi; p__Mortierellomycota; c__Mortierellomycetes; o__Mortierellales; f__Mortierellaceae; g__Mortierella; s__Mortierella_alpina
OTU_76	0	0	0	0	1	0	363	0	0	k__Fungi; p__Ascomycota; c__Sordariomycetes; o__Sordariales; f__Chaetomiaceae; g__Chaetomium; s__Chaetomium_sp
OTU_78	0	0	0	0	0	0	160	0	0	k__Fungi; p__Ascomycota; c__Eurotiomycetes; o__Chaetothyriales; f__Herpotrichiellaceae; g__unidentified; s__unidentified
OTU_79	0	0	0	0	0	0	110	0	0	k__Fungi; p__Ascomycota; c__Eurotiomycetes; o__Onygenales; f__Onygenales_fam_Incertae_sedis; g__Chrysosporium; s__Chrysosporium_pseudomerdarium
OTU_8	0	0	0	0	0	0	2	0	0	No blast hit
OTU_80	0	0	0	0	0	0	273	0	0	k__Fungi; p__Ascomycota; c__Eurotiomycetes; o__Eurotiales; f__Aspergillaceae; g__Penicillium; s__Penicillium_simplicissimum
OTU_81	0	17	0	0	0	0	0	0	0	k__Fungi; p__Ascomycota; c__Eurotiomycetes; o__Eurotiales; f__Aspergillaceae; g__Penicillium; s__Penicillium_solitum
OTU_82	0	0	0	1	0	0	353	2	0	k__Fungi; p__Ascomycota; c__Dothideomycetes; o__Pleosporales; f__Phaeosphaeriaceae; g__Phaeosphaeria; s__Phaeosphaeria_caricis
OTU_83	0	0	0	0	0	0	0	1	0	k__Fungi; p__Ascomycota; c__Sordariomycetes; o__Sordariales; f__Chaetomiaceae; g__Chaetomium; s__Chaetomium_sp
OTU_84	0	0	0	0	0	0	311	6	1	k__Fungi; p__Mortierellomycota; c__Mortierellomycetes; o__Mortierellales; f__Mortierellaceae; g__Mortierella; s__Mortierella_alpina
OTU_85	0	0	0	0	0	0	167	0	0	k__Fungi; p__Ascomycota; c__Sordariomycetes; o__Hypocreales; f__Ophiocordycipitaceae; g__unidentified; s__unidentified
OTU_86	0	0	1	0	0	0	0	0	0	k__Fungi; p__Ascomycota; c__Eurotiomycetes; o__Eurotiales; f__Aspergillaceae; g__Penicillium; s__Penicillium_cinnamopurpureum
OTU_87	1	0	0	0	0	0	574	0	0	k__Fungi; p__Ascomycota; c__Sordariomycetes; o__Sordariales; f__Chaetomiaceae; g__Botryotrichum; s__Botryotrichum_atrogriseum
OTU_88	0	0	0	0	0	0	13	0	0	k__Fungi; p__Basidiomycota; c__Agaricomycetes; o__Sebacinales; f__Sebacinaceae; g__Sebacina; s__Sebacina_epigaea
OTU_89	0	0	0	0	0	0	325	0	0	k__Fungi; p__Basidiomycota; c__Agaricomycetes; o__Sebacinales; f__Sebacinaceae; g__Sebacina; s__Sebacina_sp
OTU_9	0	0	1	0	0	0	0	0	0	k__Fungi; p__Ascomycota; c__Leotiomycetes; o__Helotiales; f__Helotiales_fam_Incertae_sedis; g__Malotium; s__Malotium_paludosum
OTU_90	5	0	0	0	0	0	289	0	0	k__Fungi; p__Ascomycota; c__Leotiomycetes; o__Helotiales; f__unidentified; g__unidentified; s__unidentified
OTU_91	4	0	0	0	0	0	0	0	0	k__Fungi; p__Chytridiomycota; c__unidentified; o__unidentified; f__unidentified; g__unidentified; s__unidentified
OTU_92	0	0	0	0	0	0	0	5	0	k__Fungi; p__Ascomycota; c__Dothideomycetes; o__Pleosporales; f__unidentified; g__unidentified; s__unidentified
OTU_93	0	2	0	0	0	0	0	0	0	k__Fungi; p__Basidiomycota; c__Agaricomycetes; o__Sebacinales; f__Sebacinaceae; g__unidentified; s__unidentified
OTU_94	0	0	0	0	1	0	477	0	0	k__Fungi; p__Ascomycota; c__Lecanoromycetes; o__Lecanorales; f__Stereocaulaceae; g__Lepraria; s__Lepraria_granulata
OTU_95	0	0	0	0	0	0	144	0	0	k__Fungi; p__Ascomycota; c__Sordariomycetes; o__Sordariales; f__Chaetomiaceae; g__Chaetomium; s__Chaetomium_sp
OTU_96	0	0	0	0	0	0	246	0	0	k__Fungi; p__unidentified; c__unidentified; o__unidentified; f__unidentified; g__unidentified; s__unidentified
OTU_97	0	0	0	1	0	0	144	0	0	k__Fungi; p__Ascomycota; c__Sordariomycetes; o__Hypocreales; f__unidentified; g__unidentified; s__unidentified
OTU_98	3	2	1	2	1	0	1179	8	0	k__Fungi; p__Ascomycota; c__Sordariomycetes; o__Sordariales; f__Chaetomiaceae; g__unidentified; s__unidentified
OTU_99	0	0	0	0	0	0	8	0	0	No blast hit
