# Supplementary material for: Enhanced protein degradation by black soldier fly larvae (Hermetia illucens L.) and its gut microbes
Source: Front Microbiol. 2023 Jan 10;13:1095025. doi: 10.3389/fmicb.2022.1095025 (PMC9871565; doi:10.3389/fmicb.2022.1095025)
Supplement: Supplementary file 5 [file Table_6.XLSX]

## Sheet: GB0d_to_GB12d
Row.names	GB0d16S_1	GB0d16S_2	GB0d16S_3	GB12d16S_1	GB12d16S_2	GB12d16S_3	logFC	logCPM	LR	PValue	padj	Kindom	Phylum	Class	Order	Family	Genus	species	asv
OTU_83	1061	747	2305	1	2	0	-9.54273	12.7421	31.9234	1.60377e-08	7.6981e-08	k__Bacteria	p__Bacteroidota	c__Bacteroidia	o__Bacteroidales	f__Dysgonomonadaceae	g__Dysgonomonas	s__uncultured_bacterium	OTU_83
OTU_14	3	3	3	109	414	251	6.98385	11.1269	23.6007	1.18545e-06	2.84508e-06	k__Bacteria	p__Firmicutes	c__Bacilli	o__Lactobacillales	f__Lactobacillaceae	g__Lactobacillus	s__Lactobacillus_plantarum	OTU_14
OTU_17	1	1	0	19	282	95	7.49637	10.0597	22.3605	2.2597e-06	3.61551e-06	k__Bacteria	p__Firmicutes	c__Bacilli	o__Lactobacillales	f__Lactobacillaceae	g__Lactobacillus	s__Lactobacillus_rhamnosus_CRL1505	OTU_17
OTU_18	0	1	1	16	135	73	6.89066	9.81539	21.4581	3.61639e-06	4.33966e-06	k__Bacteria	p__Firmicutes	c__Bacilli	o__Lactobacillales	f__Lactobacillaceae	g__Lactobacillus	s__Lactobacillus_crustorum_JCM_15951	OTU_18
OTU_16	1	3	1	65	131	226	7.02081	10.787	18.1301	2.06309e-05	1.98057e-05	k__Bacteria	p__Firmicutes	c__Bacilli	o__Lactobacillales	f__Lactobacillaceae	g__Lactobacillus	s__Lactobacillus_brevis	OTU_16
OTU_10	9	13	18	1231	1308	161	7.35346	13.9287	17.3243	3.15138e-05	2.52111e-05	k__Bacteria	p__Proteobacteria	c__Gammaproteobacteria	o__Orbales	f__Orbaceae	g__Orbus	s__Heliconius_timareta_timareta	OTU_10
OTU_89	30	24	104	0	0	0	-8.14763	8.26882	16.7112	4.3524e-05	2.9845e-05	k__Bacteria	p__Bacteroidota	c__Bacteroidia	o__Flavobacteriales	f__Flavobacteriaceae	g__Myroides	s__Myroides_injenensis_M09-0166	OTU_89
OTU_88	47	36	86	0	0	0	-8.29622	8.35717	15.5916	7.86031e-05	4.71619e-05	k__Bacteria	p__Bacteroidota	c__Bacteroidia	o__Bacteroidales	f__Porphyromonadaceae	g__Dysgonomonas_sp._BGC7	s__unidentified	OTU_88
OTU_15	160	218	572	4	4	1	-5.54136	10.7144	14.5965	0.000133159	7.10181e-05	k__Bacteria	p__Proteobacteria	c__Gammaproteobacteria	o__Enterobacterales	f__Enterobacteriaceae	g__Escherichia-Shigella	s__Escherichia_coli	OTU_15
OTU_93	45	37	63	0	0	0	-8.10473	8.38984	14.2429	0.000160668	7.71206e-05	k__Bacteria	p__Bacteroidota	c__Bacteroidia	o__Bacteroidales	f__Dysgonomonadaceae	g__Dysgonomonas	s__uncultured_bacterium	OTU_93
OTU_110	216	163	198	2	0	2	-5.86441	10.0616	13.5075	0.000237618	0.000103053	k__Bacteria	p__Actinobacteriota	c__Actinobacteria	o__Actinomycetales	f__Actinomycetaceae	g__Actinomyces	s__metagenome	OTU_110
OTU_91	42	31	76	0	0	0	-8.11336	8.32826	13.3557	0.000257633	0.000103053	k__Bacteria	p__Bacteroidota	c__Bacteroidia	o__Bacteroidales	f__Dysgonomonadaceae	g__Dysgonomonas	s__uncultured_bacterium	OTU_91
OTU_92	20	14	48	0	0	0	-7.22934	7.52944	13.0512	0.000303091	0.000111911	k__Bacteria	p__Bacteroidota	c__Bacteroidia	o__Flavobacteriales	f__Flavobacteriaceae	g__Myroides	s__Myroides_sp._VRE169B1_13_2E	OTU_92
OTU_22	66	87	108	79	666	7432	5.63363	14.6962	12.6748	0.000370614	0.000127068	k__Bacteria	p__Firmicutes	c__Bacilli	o__Lactobacillales	f__Enterococcaceae	g__Enterococcus	s__Enterococcus_ureilyticus	OTU_22
OTU_8	1769	2331	1826	26	189	34	-4.24242	13.4572	12.4056	0.000428045	0.000136974	k__Bacteria	p__Proteobacteria	c__Gammaproteobacteria	o__Orbales	f__Orbaceae	g__uncultured	s__uncultured_bacterium	OTU_8
OTU_25	0	0	0	4	37	2	6.63462	7.70012	11.721	0.000618004	0.000164801	k__Bacteria	p__Proteobacteria	c__Gammaproteobacteria	o__Enterobacterales	f__Morganellaceae	g__Morganella	s__Providencia_burhodogranariea_DSM_19968	OTU_25
OTU_26	0	0	0	3	36	3	6.5453	7.68928	11.753	0.000607458	0.000164801	k__Bacteria	p__Proteobacteria	c__Gammaproteobacteria	o__Enterobacterales	f__Morganellaceae	g__Providencia	s__uncultured_Providencia_sp.	OTU_26
OTU_43	0	0	0	7	30	2	6.7918	7.70922	11.9362	0.000550534	0.000164801	k__Bacteria	p__Proteobacteria	c__Gammaproteobacteria	o__Orbales	f__Orbaceae	g__Orbus	s__Orbus_hercynius	OTU_43
OTU_12	460	508	2577	22	8	11	-4.81962	12.5444	11.3392	0.00075889	0.00019172	k__Bacteria	p__Proteobacteria	c__Gammaproteobacteria	o__Enterobacterales	f__Enterobacteriaceae	g__Klebsiella	s__Klebsiella_pneumoniae_BIDMC_21	OTU_12
OTU_29	0	1	0	6	33	6	5.30745	7.32298	10.8844	0.000969764	0.000232743	k__Bacteria	p__Firmicutes	c__Bacilli	o__Lactobacillales	f__Lactobacillaceae	g__Lactobacillus	s__uncultured_bacterium	OTU_29
OTU_72	200	84	138	2	9	3	-4.3148	9.66071	10.7061	0.00106781	0.000232978	k__Bacteria	p__Firmicutes	c__Bacilli	o__RsaHf231	f__uncultured_bacterium	g__unidentified	s__unidentified	OTU_72
OTU_86	89	84	239	2	0	2	-5.28783	9.53802	10.7748	0.0010289	0.000232978	k__Bacteria	p__Bacteroidota	c__Bacteroidia	o__Bacteroidales	f__Porphyromonadaceae	g__Dysgonomonas_sp._BGC7	s__unidentified	OTU_86
OTU_85	239	188	236	1	0	0	-7.71227	10.735	10.4245	0.00124351	0.000259516	k__Bacteria	p__Bacteroidota	c__Bacteroidia	o__Bacteroidales	f__Dysgonomonadaceae	g__Dysgonomonas	s__Dysgonomonas_gadei_ATCC_BAA-286	OTU_85
OTU_102	31	22	30	0	0	0	-7.32232	7.94753	10.156	0.0014383	0.000260339	k__Bacteria	p__Bacteroidota	c__Bacteroidia	o__Bacteroidales	f__Dysgonomonadaceae	g__Dysgonomonas	s__uncultured_bacterium	OTU_102
OTU_119	0	1	1	1	1	210	7.10236	9.40268	9.99122	0.00157288	0.000260339	k__Bacteria	p__Firmicutes	c__Clostridia	o__Lachnospirales	f__Lachnospiraceae	g__uncultured	s__uncultured_bacterium	OTU_119
OTU_6	62	60	79	22	449	3165	4.80623	14.7496	10.0382	0.00153329	0.000260339	k__Bacteria	p__Firmicutes	c__Bacilli	o__Lactobacillales	f__Vagococcaceae	g__Vagococcus	s__uncultured_bacterium	OTU_6
OTU_73	51	25	27	0	1	0	-5.88541	8.11481	10.0817	0.00149751	0.000260339	k__Bacteria	p__Firmicutes	c__Bacilli	o__Erysipelotrichales	f__Erysipelotrichaceae	g__Erysipelothrix	s__uncultured_bacterium	OTU_73
OTU_90	84	88	233	3	0	0	-5.32263	9.57496	10.1792	0.00142032	0.000260339	k__Bacteria	p__Bacteroidota	c__Bacteroidia	o__Bacteroidales	f__Dysgonomonadaceae	g__Dysgonomonas	s__uncultured_bacterium	OTU_90
OTU_94	7	13	27	0	0	0	-6.46724	7.06185	10.1023	0.00148087	0.000260339	k__Bacteria	p__Bacteroidota	c__Bacteroidia	o__Bacteroidales	f__Dysgonomonadaceae	g__Dysgonomonas	s__Dysgonomonas_sp._PFB1-16	OTU_94
OTU_42	4	11	25	0	0	0	-6.22672	6.86049	9.78787	0.00175667	0.000281067	k__Bacteria	p__Proteobacteria	c__Gammaproteobacteria	o__Enterobacterales	f__Pectobacteriaceae	g__Pectobacterium	s__Pectobacterium_carotovorum_subsp._brasiliense	OTU_42
OTU_58	117	149	447	4	7	0	-4.99056	10.3177	9.64172	0.00190207	0.000294514	k__Bacteria	p__Proteobacteria	c__Gammaproteobacteria	o__Enterobacterales	f__Enterobacteriaceae	g__Citrobacter	s__uncultured_bacterium	OTU_58
OTU_33	5	8	37	0	0	0	-6.48522	6.97883	9.54155	0.00200872	0.000301308	k__Bacteria	p__Proteobacteria	c__Gammaproteobacteria	o__Enterobacterales	f__Enterobacteriaceae	g__Kluyvera	s__Kluyvera_cryocrescens	OTU_33
OTU_24	26	12	60	1	0	0	-5.07966	7.74845	8.57705	0.00340426	0.000495166	k__Bacteria	p__Proteobacteria	c__Gammaproteobacteria	o__Burkholderiales	f__Comamonadaceae	g__Comamonas	s__Comamonas_kerstersii	OTU_24
OTU_78	2271	1277	1933	19	7	1	-5.96889	16.0428	7.53527	0.00605028	0.000854157	k__Bacteria	p__Bacteroidota	c__Bacteroidia	o__Bacteroidales	f__Dysgonomonadaceae	g__Dysgonomonas	s__uncultured_bacterium	OTU_78
OTU_98	51	44	57	2	0	0	-4.64063	8.5258	7.16036	0.00745324	0.00102216	k__Bacteria	p__Bacteroidota	c__Bacteroidia	o__Bacteroidales	f__Dysgonomonadaceae	g__Dysgonomonas	s__uncultured_bacterium	OTU_98
OTU_19	114	90	296	2	47	7	-2.95237	9.95919	5.51101	0.0188971	0.00251961	k__Bacteria	p__Proteobacteria	c__Gammaproteobacteria	o__Enterobacterales	f__Enterobacteriaceae	g__Cronobacter	s__Cronobacter_dublinensis_subsp._lactaridi_LMG_23825	OTU_19
OTU_87	177	118	196	10	0	1	-3.5694	10.1701	5.38768	0.0202794	0.00263084	k__Bacteria	p__Bacteroidota	c__Bacteroidia	o__Bacteroidales	f__Dysgonomonadaceae	g__Dysgonomonas	s__uncultured_bacterium	OTU_87
OTU_2	67	127	141	555	199	161	3.04286	14.8609	4.98149	0.02562	0.0030744	k__Bacteria	p__Firmicutes	c__Bacilli	o__Lactobacillales	f__Enterococcaceae	g__Enterococcus	s__human_gut_metagenome	OTU_2
OTU_48	9	24	7	0	3	0	-3.47798	7.01381	4.98283	0.0256001	0.0030744	k__Bacteria	p__Proteobacteria	c__Gammaproteobacteria	o__Enterobacterales	f__Morganellaceae	g__Arsenophonus	s__Arsenophonus_endosymbiont_str._Hangzhou_of_Nilaparvata_lugens	OTU_48
OTU_76	739	1307	1896	9583	469	3201	3.57333	17.3568	5.00667	0.0252499	0.0030744	k__Bacteria	p__Proteobacteria	c__Gammaproteobacteria	o__Pseudomonadales	f__Pseudomonadaceae	g__Pseudomonas	s__Heliconius_numata_bicoloratus	OTU_76
OTU_21	12	26	16	17	1153	45	4.26037	14.4974	4.89028	0.0270084	0.00316196	k__Bacteria	p__Proteobacteria	c__Gammaproteobacteria	o__Orbales	f__Orbaceae	g__uncultured	s__uncultured_bacterium	OTU_21
OTU_20	1	0	0	0	7	4	3.23054	9.24101	4.45121	0.0348765	0.00398588	k__Bacteria	p__Firmicutes	c__Bacilli	o__Lactobacillales	f__Lactobacillaceae	g__Lactobacillus	s__Lactobacillus_camelliae	OTU_20
OTU_4	228	1351	143	370	8501	2148	2.61565	15.4767	4.14511	0.0417549	0.00466101	k__Bacteria	p__Proteobacteria	c__Gammaproteobacteria	o__Enterobacterales	f__Yersiniaceae	g__Yersinia	s__Morganella_morganii	OTU_4
OTU_54	1	4	11	0	17	55	2.74973	9.37502	3.65506	0.0558992	0.0060981	k__Bacteria	p__Firmicutes	c__Bacilli	o__Lactobacillales	f__Vagococcaceae	g__Vagococcus	s__uncultured_bacterium	OTU_54
OTU_9	437	990	725	42	4623	4665	2.37292	15.0046	3.40054	0.065175	0.006952	k__Bacteria	p__Proteobacteria	c__Gammaproteobacteria	o__Enterobacterales	f__Morganellaceae	g__Providencia	s__Exiguobacterium_mexicanum	OTU_9
OTU_32	7	21	11	0	6	0	-2.61644	6.97967	2.9924	0.0836559	0.00872931	k__Bacteria	p__Proteobacteria	c__Gammaproteobacteria	o__Enterobacterales	f__Morganellaceae	g__Providencia	s__Providencia_stuartii	OTU_32
OTU_11	39	39	140	410	19	7	3.11692	13.6422	2.58858	0.107637	0.0109927	k__Bacteria	p__Proteobacteria	c__Gammaproteobacteria	o__Enterobacterales	f__Morganellaceae	g__Proteus	s__Proteus_mirabilis_WGLW4	OTU_11
OTU_23	0	3	1	0	33	1	2.67573	8.40664	2.17775	0.140019	0.0140019	k__Bacteria	p__Proteobacteria	c__Gammaproteobacteria	o__Enterobacterales	f__Morganellaceae	g__Morganella	s__uncultured_bacterium	OTU_23
OTU_108	96	72	69	25	271	225	1.53586	10.758	2.01584	0.155665	0.0152488	k__Bacteria	p__Actinobacteriota	c__Actinobacteria	o__Actinomycetales	f__Actinomycetaceae	g__Actinomyces	s__uncultured_Actinomycetales_bacterium	OTU_108
OTU_118	11235	6500	4221	10164	13385	15293	1.81394	17.6598	1.90575	0.167436	0.0160739	k__Bacteria	p__Campilobacterota	c__Campylobacteria	o__Campylobacterales	f__Campylobacteraceae	g__Campylobacter	s__uncultured_bacterium	OTU_118
OTU_71	0	1	1	0	0	0	-2.28954	7.47213	1.41611	0.234044	0.0220277	k__Bacteria	p__Proteobacteria	c__Gammaproteobacteria	o__Enterobacterales	f__Morganellaceae	g__Cosenzaea	s__Cosenzaea_myxofaciens_ATCC_19692	OTU_71
OTU_37	1	0	0	0	0	0	-1.54791	7.47679	0.885575	0.346679	0.0320012	k__Bacteria	p__Firmicutes	c__Bacilli	o__Lactobacillales	f__Lactobacillaceae	g__Lactobacillus	s__Lactobacillus_dextrinicus_DSM_20335	OTU_37
OTU_115	697	358	372	33	143	281	-1.0035	12.1555	0.817326	0.365963	0.0331438	k__Bacteria	p__Actinobacteriota	c__Actinobacteria	o__Actinomycetales	f__Actinomycetaceae	g__Actinomyces	s__bacterium_NLAE-zl-C91	OTU_115
OTU_27	12	30	17	0	25	2	-1.24285	7.69178	0.779772	0.377211	0.0335299	k__Bacteria	p__Proteobacteria	c__Gammaproteobacteria	o__Enterobacterales	f__Morganellaceae	g__Providencia	s__uncultured_Providencia_sp.	OTU_27
OTU_3	9029	14131	11789	1323	8728	3565	-0.947216	16.9555	0.715064	0.397768	0.0347143	k__Bacteria	p__Firmicutes	c__Bacilli	o__Lactobacillales	f__Enterococcaceae	g__Enterococcus	s__Enterococcus_moraviensis_ATCC_BAA-383	OTU_3
OTU_69	2	0	1	1	3	1	1.29725	7.22446	0.548871	0.458779	0.0393239	k__Bacteria	p__Proteobacteria	c__Gammaproteobacteria	o__Orbales	f__Orbaceae	g__uncultured	s__uncultured_bacterium	OTU_69
OTU_77	11332	9852	9645	17302	47	202	1.24776	18.2276	0.528075	0.467417	0.0393614	k__Bacteria	p__Bacteroidota	c__Bacteroidia	o__Bacteroidales	f__Dysgonomonadaceae	g__Dysgonomonas	s__uncultured_bacterium	OTU_77
OTU_30	2	6	0	0	22	0	1.0428	8.12013	0.257861	0.611594	0.0506146	k__Bacteria	p__Proteobacteria	c__Gammaproteobacteria	o__Enterobacterales	f__Morganellaceae	g__Morganella	s__uncultured_organism	OTU_30
OTU_121	12	15	26	5	1	6	-0.757677	13.6182	0.180209	0.671194	0.0546056	k__Bacteria	p__Firmicutes	c__Clostridia	o__Lachnospirales	f__Lachnospiraceae	g__uncultured	s__uncultured_bacterium	OTU_121
OTU_35	14	10	12	7	22	2	0.452379	7.87889	0.138323	0.709954	0.0567963	k__Bacteria	p__Firmicutes	c__Bacilli	o__Lactobacillales	f__Enterococcaceae	g__Enterococcus	s__Enterococcus_termitis	OTU_35

## Sheet: GB12d_to_GB24d
Row.names	GB12d16S_1	GB12d16S_2	GB12d16S_3	GB24d16S_1	GB24d16S_2	GB24d16S_3	logFC	logCPM	LR	PValue	padj	Kindom	Phylum	Class	Order	Family	Genus	species	asv
OTU_121	5	1	6	3099	2	4	7.86959	13.6182	11.2005	0.000817733	0.00121666	k__Bacteria	p__Firmicutes	c__Clostridia	o__Lachnospirales	f__Lachnospiraceae	g__uncultured	s__uncultured_bacterium	OTU_121
OTU_14	109	414	251	2	12	16	-4.21854	11.1269	11.2715	0.00078707	0.00121666	k__Bacteria	p__Firmicutes	c__Bacilli	o__Lactobacillales	f__Lactobacillaceae	g__Lactobacillus	s__Lactobacillus_plantarum	OTU_14
OTU_37	0	0	0	31	2	2	7.28649	7.47679	10.802	0.00101388	0.00121666	k__Bacteria	p__Firmicutes	c__Bacilli	o__Lactobacillales	f__Lactobacillaceae	g__Lactobacillus	s__Lactobacillus_dextrinicus_DSM_20335	OTU_37
OTU_78	19	7	1	14503	25	18	8.61513	16.0428	12.4674	0.000414113	0.00121666	k__Bacteria	p__Bacteroidota	c__Bacteroidia	o__Bacteroidales	f__Dysgonomonadaceae	g__Dysgonomonas	s__uncultured_bacterium	OTU_78
OTU_108	25	271	225	11	5	7	-3.75289	10.758	9.79603	0.00174889	0.00143681	k__Bacteria	p__Actinobacteriota	c__Actinobacteria	o__Actinomycetales	f__Actinomycetaceae	g__Actinomyces	s__uncultured_Actinomycetales_bacterium	OTU_108
OTU_20	0	7	4	22	45	77	4.48384	9.24101	9.74714	0.00179601	0.00143681	k__Bacteria	p__Firmicutes	c__Bacilli	o__Lactobacillales	f__Lactobacillaceae	g__Lactobacillus	s__Lactobacillus_camelliae	OTU_20
OTU_71	0	0	0	34	0	0	7.26287	7.47213	8.15444	0.00429558	0.00257735	k__Bacteria	p__Proteobacteria	c__Gammaproteobacteria	o__Enterobacterales	f__Morganellaceae	g__Cosenzaea	s__Cosenzaea_myxofaciens_ATCC_19692	OTU_71
OTU_85	1	0	0	129	1	0	6.58392	10.735	8.21359	0.00415777	0.00257735	k__Bacteria	p__Bacteroidota	c__Bacteroidia	o__Bacteroidales	f__Dysgonomonadaceae	g__Dysgonomonas	s__Dysgonomonas_gadei_ATCC_BAA-286	OTU_85
OTU_102	0	0	0	15	0	0	6.08755	7.94753	7.45199	0.00633665	0.00304159	k__Bacteria	p__Bacteroidota	c__Bacteroidia	o__Bacteroidales	f__Dysgonomonadaceae	g__Dysgonomonas	s__uncultured_bacterium	OTU_102
OTU_93	0	0	0	10	0	1	5.64641	8.38984	7.51674	0.00611283	0.00304159	k__Bacteria	p__Bacteroidota	c__Bacteroidia	o__Bacteroidales	f__Dysgonomonadaceae	g__Dysgonomonas	s__uncultured_bacterium	OTU_93
OTU_83	1	2	0	15	6	11	3.79512	12.7421	7.04985	0.00792717	0.00345913	k__Bacteria	p__Bacteroidota	c__Bacteroidia	o__Bacteroidales	f__Dysgonomonadaceae	g__Dysgonomonas	s__uncultured_bacterium	OTU_83
OTU_91	0	0	0	7	0	0	4.99972	8.32826	5.72493	0.0167257	0.00669029	k__Bacteria	p__Bacteroidota	c__Bacteroidia	o__Bacteroidales	f__Dysgonomonadaceae	g__Dysgonomonas	s__uncultured_bacterium	OTU_91
OTU_73	0	1	0	12	0	1	4.12281	8.11481	5.27524	0.0216308	0.00798677	k__Bacteria	p__Firmicutes	c__Bacilli	o__Erysipelotrichales	f__Erysipelotrichaceae	g__Erysipelothrix	s__uncultured_bacterium	OTU_73
OTU_29	6	33	6	2	0	1	-3.09651	7.32298	4.40101	0.0359177	0.0123146	k__Bacteria	p__Firmicutes	c__Bacilli	o__Lactobacillales	f__Lactobacillaceae	g__Lactobacillus	s__uncultured_bacterium	OTU_29
OTU_119	1	1	210	7	0	2	-4.01664	9.40268	4.23628	0.0395689	0.012662	k__Bacteria	p__Firmicutes	c__Clostridia	o__Lachnospirales	f__Lachnospiraceae	g__uncultured	s__uncultured_bacterium	OTU_119
OTU_21	17	1153	45	5271	8	15	3.49913	14.4974	3.55002	0.0595446	0.0178634	k__Bacteria	p__Proteobacteria	c__Gammaproteobacteria	o__Orbales	f__Orbaceae	g__uncultured	s__uncultured_bacterium	OTU_21
OTU_22	79	666	7432	399	178	413	-2.52726	14.6962	3.39621	0.0653463	0.0183133	k__Bacteria	p__Firmicutes	c__Bacilli	o__Lactobacillales	f__Enterococcaceae	g__Enterococcus	s__Enterococcus_ureilyticus	OTU_22
OTU_94	0	0	0	0	3	0	3.58524	7.06185	3.31441	0.0686748	0.0183133	k__Bacteria	p__Bacteroidota	c__Bacteroidia	o__Bacteroidales	f__Dysgonomonadaceae	g__Dysgonomonas	s__Dysgonomonas_sp._PFB1-16	OTU_94
OTU_2	555	199	161	4448	628	1133	2.35375	14.8609	3.15735	0.0755856	0.0190946	k__Bacteria	p__Firmicutes	c__Bacilli	o__Lactobacillales	f__Enterococcaceae	g__Enterococcus	s__human_gut_metagenome	OTU_2
OTU_32	0	6	0	0	0	0	-3.71415	6.97967	3.07385	0.0795608	0.0190946	k__Bacteria	p__Proteobacteria	c__Gammaproteobacteria	o__Enterobacterales	f__Morganellaceae	g__Providencia	s__Providencia_stuartii	OTU_32
OTU_89	0	0	0	1	0	1	3.2768	8.26882	2.82545	0.0927811	0.0212071	k__Bacteria	p__Bacteroidota	c__Bacteroidia	o__Flavobacteriales	f__Flavobacteriaceae	g__Myroides	s__Myroides_injenensis_M09-0166	OTU_89
OTU_118	10164	13385	15293	79	3265	5501	-2.03428	17.6598	2.36197	0.124325	0.0259461	k__Bacteria	p__Campilobacterota	c__Campylobacteria	o__Campylobacterales	f__Campylobacteraceae	g__Campylobacter	s__uncultured_bacterium	OTU_118
OTU_17	19	282	95	35	11	12	-1.84615	10.0597	2.40019	0.12132	0.0259461	k__Bacteria	p__Firmicutes	c__Bacilli	o__Lactobacillales	f__Lactobacillaceae	g__Lactobacillus	s__Lactobacillus_rhamnosus_CRL1505	OTU_17
OTU_69	1	3	1	23	0	0	2.68741	7.22446	2.28988	0.13022	0.0260441	k__Bacteria	p__Proteobacteria	c__Gammaproteobacteria	o__Orbales	f__Orbaceae	g__uncultured	s__uncultured_bacterium	OTU_69
OTU_98	2	0	0	9	4	0	2.22303	8.5258	1.76746	0.183697	0.0352698	k__Bacteria	p__Bacteroidota	c__Bacteroidia	o__Bacteroidales	f__Dysgonomonadaceae	g__Dysgonomonas	s__uncultured_bacterium	OTU_98
OTU_23	0	33	1	59	1	1	2.20262	8.40664	1.57132	0.210015	0.0363239	k__Bacteria	p__Proteobacteria	c__Gammaproteobacteria	o__Enterobacterales	f__Morganellaceae	g__Morganella	s__uncultured_bacterium	OTU_23
OTU_42	0	0	0	1	0	0	2.39209	6.86049	1.55847	0.211889	0.0363239	k__Bacteria	p__Proteobacteria	c__Gammaproteobacteria	o__Enterobacterales	f__Pectobacteriaceae	g__Pectobacterium	s__Pectobacterium_carotovorum_subsp._brasiliense	OTU_42
OTU_92	0	0	0	0	0	1	2.40885	7.52944	1.57826	0.209011	0.0363239	k__Bacteria	p__Bacteroidota	c__Bacteroidia	o__Flavobacteriales	f__Flavobacteriaceae	g__Myroides	s__Myroides_sp._VRE169B1_13_2E	OTU_92
OTU_16	65	131	226	3	31	79	-1.56327	10.787	1.49501	0.22144	0.0366298	k__Bacteria	p__Firmicutes	c__Bacilli	o__Lactobacillales	f__Lactobacillaceae	g__Lactobacillus	s__Lactobacillus_brevis	OTU_16
OTU_27	0	25	2	3	0	0	-1.85766	7.69178	1.42317	0.232882	0.0366298	k__Bacteria	p__Proteobacteria	c__Gammaproteobacteria	o__Enterobacterales	f__Morganellaceae	g__Providencia	s__uncultured_Providencia_sp.	OTU_27
OTU_30	0	22	0	48	0	0	2.5115	8.12013	1.35619	0.244199	0.0366298	k__Bacteria	p__Proteobacteria	c__Gammaproteobacteria	o__Enterobacterales	f__Morganellaceae	g__Morganella	s__uncultured_organism	OTU_30
OTU_8	26	189	34	31	12	16	-1.27986	13.4572	1.38561	0.239148	0.0366298	k__Bacteria	p__Proteobacteria	c__Gammaproteobacteria	o__Orbales	f__Orbaceae	g__uncultured	s__uncultured_bacterium	OTU_8
OTU_19	2	47	7	1	2	7	-1.40034	9.95919	1.24119	0.265242	0.0382348	k__Bacteria	p__Proteobacteria	c__Gammaproteobacteria	o__Enterobacterales	f__Enterobacteriaceae	g__Cronobacter	s__Cronobacter_dublinensis_subsp._lactaridi_LMG_23825	OTU_19
OTU_72	2	9	3	2	0	1	-1.52256	9.66071	1.21254	0.27083	0.0382348	k__Bacteria	p__Firmicutes	c__Bacilli	o__RsaHf231	f__uncultured_bacterium	g__unidentified	s__unidentified	OTU_72
OTU_87	10	0	1	23	18	14	1.55574	10.1701	1.15127	0.283284	0.0388503	k__Bacteria	p__Bacteroidota	c__Bacteroidia	o__Bacteroidales	f__Dysgonomonadaceae	g__Dysgonomonas	s__uncultured_bacterium	OTU_87
OTU_10	1231	1308	161	14	471	665	-1.4071	13.9287	1.06879	0.301219	0.039077	k__Bacteria	p__Proteobacteria	c__Gammaproteobacteria	o__Orbales	f__Orbaceae	g__Orbus	s__Heliconius_timareta_timareta	OTU_10
OTU_86	2	0	2	0	0	1	-1.86389	9.53802	1.08415	0.297771	0.039077	k__Bacteria	p__Bacteroidota	c__Bacteroidia	o__Bacteroidales	f__Porphyromonadaceae	g__Dysgonomonas_sp._BGC7	s__unidentified	OTU_86
OTU_11	410	19	7	2319	5	23	1.62766	13.6422	0.789336	0.374301	0.04499	k__Bacteria	p__Proteobacteria	c__Gammaproteobacteria	o__Enterobacterales	f__Morganellaceae	g__Proteus	s__Proteus_mirabilis_WGLW4	OTU_11
OTU_54	0	17	55	30	28	52	1.22326	9.37502	0.81335	0.367132	0.04499	k__Bacteria	p__Firmicutes	c__Bacilli	o__Lactobacillales	f__Vagococcaceae	g__Vagococcus	s__uncultured_bacterium	OTU_54
OTU_9	42	4623	4665	382	1431	824	-1.09861	15.0046	0.787303	0.374917	0.04499	k__Bacteria	p__Proteobacteria	c__Gammaproteobacteria	o__Enterobacterales	f__Morganellaceae	g__Providencia	s__Exiguobacterium_mexicanum	OTU_9
OTU_35	7	22	2	1	3	8	-0.870506	7.87889	0.476073	0.490206	0.05739	k__Bacteria	p__Firmicutes	c__Bacilli	o__Lactobacillales	f__Enterococcaceae	g__Enterococcus	s__Enterococcus_termitis	OTU_35
OTU_6	22	449	3165	711	1739	2280	0.870424	14.7496	0.447112	0.503709	0.0575668	k__Bacteria	p__Firmicutes	c__Bacilli	o__Lactobacillales	f__Vagococcaceae	g__Vagococcus	s__uncultured_bacterium	OTU_6
OTU_90	3	0	0	1	5	3	0.980172	9.57496	0.399353	0.527423	0.0588752	k__Bacteria	p__Bacteroidota	c__Bacteroidia	o__Bacteroidales	f__Dysgonomonadaceae	g__Dysgonomonas	s__uncultured_bacterium	OTU_90
OTU_115	33	143	281	130	56	36	-0.550325	12.1555	0.247709	0.618693	0.0659939	k__Bacteria	p__Actinobacteriota	c__Actinobacteria	o__Actinomycetales	f__Actinomycetaceae	g__Actinomyces	s__bacterium_NLAE-zl-C91	OTU_115
OTU_18	16	135	73	30	22	39	-0.552931	9.81539	0.25058	0.616667	0.0659939	k__Bacteria	p__Firmicutes	c__Bacilli	o__Lactobacillales	f__Lactobacillaceae	g__Lactobacillus	s__Lactobacillus_crustorum_JCM_15951	OTU_18
OTU_15	4	4	1	4	2	6	0.510568	10.7144	0.151802	0.696819	0.0727116	k__Bacteria	p__Proteobacteria	c__Gammaproteobacteria	o__Enterobacterales	f__Enterobacteriaceae	g__Escherichia-Shigella	s__Escherichia_coli	OTU_15
OTU_110	2	0	2	2	1	0	-0.518804	10.0616	0.103173	0.748054	0.075286	k__Bacteria	p__Actinobacteriota	c__Actinobacteria	o__Actinomycetales	f__Actinomycetaceae	g__Actinomyces	s__metagenome	OTU_110
OTU_48	0	3	0	1	0	0	-0.532989	7.01381	0.0991434	0.75286	0.075286	k__Bacteria	p__Proteobacteria	c__Gammaproteobacteria	o__Enterobacterales	f__Morganellaceae	g__Arsenophonus	s__Arsenophonus_endosymbiont_str._Hangzhou_of_Nilaparvata_lugens	OTU_48
OTU_43	7	30	2	0	5	14	-0.410256	7.70922	0.0748374	0.78442	0.0768411	k__Bacteria	p__Proteobacteria	c__Gammaproteobacteria	o__Orbales	f__Orbaceae	g__Orbus	s__Orbus_hercynius	OTU_43
OTU_12	22	8	11	16	9	20	-0.169114	12.5444	0.0183034	0.892382	0.08	k__Bacteria	p__Proteobacteria	c__Gammaproteobacteria	o__Enterobacterales	f__Enterobacteriaceae	g__Klebsiella	s__Klebsiella_pneumoniae_BIDMC_21	OTU_12
OTU_24	1	0	0	0	0	1	0.0234349	7.74845	0.00211732	0.963299	0.08	k__Bacteria	p__Proteobacteria	c__Gammaproteobacteria	o__Burkholderiales	f__Comamonadaceae	g__Comamonas	s__Comamonas_kerstersii	OTU_24
OTU_25	4	37	2	0	9	13	-0.104989	7.70012	0.00508629	0.943144	0.08	k__Bacteria	p__Proteobacteria	c__Gammaproteobacteria	o__Enterobacterales	f__Morganellaceae	g__Morganella	s__Providencia_burhodogranariea_DSM_19968	OTU_25
OTU_26	3	36	3	0	17	8	0.0447855	7.68928	0.000952652	0.975377	0.08	k__Bacteria	p__Proteobacteria	c__Gammaproteobacteria	o__Enterobacterales	f__Morganellaceae	g__Providencia	s__uncultured_Providencia_sp.	OTU_26
OTU_3	1323	8728	3565	6355	900	1402	0.0928077	16.9555	0.00698437	0.933396	0.08	k__Bacteria	p__Firmicutes	c__Bacilli	o__Lactobacillales	f__Enterococcaceae	g__Enterococcus	s__Enterococcus_moraviensis_ATCC_BAA-383	OTU_3
OTU_33	0	0	0	0	0	0	0	6.97883	0	1	0.08	k__Bacteria	p__Proteobacteria	c__Gammaproteobacteria	o__Enterobacterales	f__Enterobacteriaceae	g__Kluyvera	s__Kluyvera_cryocrescens	OTU_33
OTU_4	370	8501	2148	2418	1003	2141	0.0688419	15.4767	0.00323682	0.95463	0.08	k__Bacteria	p__Proteobacteria	c__Gammaproteobacteria	o__Enterobacterales	f__Yersiniaceae	g__Yersinia	s__Morganella_morganii	OTU_4
OTU_58	4	7	0	4	0	5	0.0327946	10.3177	0.000566987	0.981003	0.08	k__Bacteria	p__Proteobacteria	c__Gammaproteobacteria	o__Enterobacterales	f__Enterobacteriaceae	g__Citrobacter	s__uncultured_bacterium	OTU_58
OTU_76	9583	469	3201	288	7834	13670	0.040561	17.3568	0.000790282	0.977573	0.08	k__Bacteria	p__Proteobacteria	c__Gammaproteobacteria	o__Pseudomonadales	f__Pseudomonadaceae	g__Pseudomonas	s__Heliconius_numata_bicoloratus	OTU_76
OTU_77	17302	47	202	444	23727	12978	-0.000405111	18.2276	5.73538e-08	0.999809	0.08	k__Bacteria	p__Bacteroidota	c__Bacteroidia	o__Bacteroidales	f__Dysgonomonadaceae	g__Dysgonomonas	s__uncultured_bacterium	OTU_77
OTU_88	0	0	0	0	0	0	0	8.35717	0	1	0.08	k__Bacteria	p__Bacteroidota	c__Bacteroidia	o__Bacteroidales	f__Porphyromonadaceae	g__Dysgonomonas_sp._BGC7	s__unidentified	OTU_88

## Sheet: GB0d_to_GB24d
Row.names	GB0d16S_1	GB0d16S_2	GB0d16S_3	GB24d16S_1	GB24d16S_2	GB24d16S_3	logFC	logCPM	LR	PValue	padj	Kindom	Phylum	Class	Order	Family	Genus	species	asv
OTU_18	0	1	1	30	22	39	6.33773	9.81539	18.8187	1.43748e-05	2.71039e-05	k__Bacteria	p__Firmicutes	c__Bacilli	o__Lactobacillales	f__Lactobacillaceae	g__Lactobacillus	s__Lactobacillus_crustorum_JCM_15951	OTU_18
OTU_20	1	0	0	22	45	77	7.71438	9.24101	20.3887	6.32035e-06	2.71039e-05	k__Bacteria	p__Firmicutes	c__Bacilli	o__Lactobacillales	f__Lactobacillaceae	g__Lactobacillus	s__Lactobacillus_camelliae	OTU_20
OTU_8	1769	2331	1826	31	12	16	-5.52228	13.4572	18.5057	1.69399e-05	2.71039e-05	k__Bacteria	p__Proteobacteria	c__Gammaproteobacteria	o__Orbales	f__Orbaceae	g__uncultured	s__uncultured_bacterium	OTU_8
OTU_83	1061	747	2305	15	6	11	-5.74761	12.7421	17.341	3.12367e-05	3.74841e-05	k__Bacteria	p__Bacteroidota	c__Bacteroidia	o__Bacteroidales	f__Dysgonomonadaceae	g__Dysgonomonas	s__uncultured_bacterium	OTU_83
OTU_72	200	84	138	2	0	1	-5.83736	9.66071	15.9815	6.3966e-05	5.91603e-05	k__Bacteria	p__Firmicutes	c__Bacilli	o__RsaHf231	f__uncultured_bacterium	g__unidentified	s__unidentified	OTU_72
OTU_86	89	84	239	0	0	1	-7.15172	9.53802	15.707	7.39504e-05	5.91603e-05	k__Bacteria	p__Bacteroidota	c__Bacteroidia	o__Bacteroidales	f__Porphyromonadaceae	g__Dysgonomonas_sp._BGC7	s__unidentified	OTU_86
OTU_110	216	163	198	2	1	0	-6.38321	10.0616	15.4042	8.67956e-05	5.9517e-05	k__Bacteria	p__Actinobacteriota	c__Actinobacteria	o__Actinomycetales	f__Actinomycetaceae	g__Actinomyces	s__metagenome	OTU_110
OTU_88	47	36	86	0	0	0	-8.29622	8.35717	14.7145	0.000125078	7.50471e-05	k__Bacteria	p__Bacteroidota	c__Bacteroidia	o__Bacteroidales	f__Porphyromonadaceae	g__Dysgonomonas_sp._BGC7	s__unidentified	OTU_88
OTU_17	1	1	0	35	11	12	5.65022	10.0597	14.405	0.000147412	7.86199e-05	k__Bacteria	p__Firmicutes	c__Bacilli	o__Lactobacillales	f__Lactobacillaceae	g__Lactobacillus	s__Lactobacillus_rhamnosus_CRL1505	OTU_17
OTU_10	9	13	18	14	471	665	5.94636	13.9287	12.8608	0.000335537	0.000134215	k__Bacteria	p__Proteobacteria	c__Gammaproteobacteria	o__Orbales	f__Orbaceae	g__Orbus	s__Heliconius_timareta_timareta	OTU_10
OTU_15	160	218	572	4	2	6	-5.03079	10.7144	13.0215	0.000307939	0.000134215	k__Bacteria	p__Proteobacteria	c__Gammaproteobacteria	o__Enterobacterales	f__Enterobacteriaceae	g__Escherichia-Shigella	s__Escherichia_coli	OTU_15
OTU_6	62	60	79	711	1739	2280	5.67666	14.7496	12.8903	0.000330296	0.000134215	k__Bacteria	p__Firmicutes	c__Bacilli	o__Lactobacillales	f__Vagococcaceae	g__Vagococcus	s__uncultured_bacterium	OTU_6
OTU_16	1	3	1	3	31	79	5.45754	10.787	12.4582	0.000416171	0.000142687	k__Bacteria	p__Firmicutes	c__Bacilli	o__Lactobacillales	f__Lactobacillaceae	g__Lactobacillus	s__Lactobacillus_brevis	OTU_16
OTU_2	67	127	141	4448	628	1133	5.39661	14.8609	12.5867	0.000388499	0.000142687	k__Bacteria	p__Firmicutes	c__Bacilli	o__Lactobacillales	f__Enterococcaceae	g__Enterococcus	s__human_gut_metagenome	OTU_2
OTU_12	460	508	2577	16	9	20	-4.98873	12.5444	12.0236	0.000525308	0.000168098	k__Bacteria	p__Proteobacteria	c__Gammaproteobacteria	o__Enterobacterales	f__Enterobacteriaceae	g__Klebsiella	s__Klebsiella_pneumoniae_BIDMC_21	OTU_12
OTU_21	12	26	16	5271	8	15	7.7595	14.4974	11.7421	0.000611017	0.000172522	k__Bacteria	p__Proteobacteria	c__Gammaproteobacteria	o__Orbales	f__Orbaceae	g__uncultured	s__uncultured_bacterium	OTU_21
OTU_26	0	0	0	0	17	8	6.59009	7.68928	11.855	0.00057508	0.000172522	k__Bacteria	p__Proteobacteria	c__Gammaproteobacteria	o__Enterobacterales	f__Morganellaceae	g__Providencia	s__uncultured_Providencia_sp.	OTU_26
OTU_25	0	0	0	0	9	13	6.52963	7.70012	11.41	0.000730494	0.000194798	k__Bacteria	p__Proteobacteria	c__Gammaproteobacteria	o__Enterobacterales	f__Morganellaceae	g__Morganella	s__Providencia_burhodogranariea_DSM_19968	OTU_25
OTU_43	0	0	0	0	5	14	6.38155	7.70922	10.8437	0.000991342	0.000250444	k__Bacteria	p__Proteobacteria	c__Gammaproteobacteria	o__Orbales	f__Orbaceae	g__Orbus	s__Orbus_hercynius	OTU_43
OTU_19	114	90	296	1	2	7	-4.35271	9.95919	10.1444	0.0014474	0.000347375	k__Bacteria	p__Proteobacteria	c__Gammaproteobacteria	o__Enterobacterales	f__Enterobacteriaceae	g__Cronobacter	s__Cronobacter_dublinensis_subsp._lactaridi_LMG_23825	OTU_19
OTU_121	12	15	26	3099	2	4	7.11192	13.6182	9.89222	0.00165979	0.000379381	k__Bacteria	p__Firmicutes	c__Clostridia	o__Lachnospirales	f__Lachnospiraceae	g__uncultured	s__uncultured_bacterium	OTU_121
OTU_58	117	149	447	4	0	5	-4.95776	10.3177	9.68247	0.00186034	0.000405893	k__Bacteria	p__Proteobacteria	c__Gammaproteobacteria	o__Enterobacterales	f__Enterobacteriaceae	g__Citrobacter	s__uncultured_bacterium	OTU_58
OTU_89	30	24	104	1	0	1	-4.87084	8.26882	9.35939	0.00221846	0.000462983	k__Bacteria	p__Bacteroidota	c__Bacteroidia	o__Flavobacteriales	f__Flavobacteriaceae	g__Myroides	s__Myroides_injenensis_M09-0166	OTU_89
OTU_37	1	0	0	31	2	2	5.73858	7.47679	9.15287	0.00248329	0.000496657	k__Bacteria	p__Firmicutes	c__Bacilli	o__Lactobacillales	f__Lactobacillaceae	g__Lactobacillus	s__Lactobacillus_dextrinicus_DSM_20335	OTU_37
OTU_24	26	12	60	0	0	1	-5.05622	7.74845	8.8445	0.00293973	0.00054272	k__Bacteria	p__Proteobacteria	c__Gammaproteobacteria	o__Burkholderiales	f__Comamonadaceae	g__Comamonas	s__Comamonas_kerstersii	OTU_24
OTU_32	7	21	11	0	0	0	-6.33059	6.97967	8.87952	0.00288388	0.00054272	k__Bacteria	p__Proteobacteria	c__Gammaproteobacteria	o__Enterobacterales	f__Morganellaceae	g__Providencia	s__Providencia_stuartii	OTU_32
OTU_33	5	8	37	0	0	0	-6.48522	6.97883	8.76569	0.0030695	0.000545689	k__Bacteria	p__Proteobacteria	c__Gammaproteobacteria	o__Enterobacterales	f__Enterobacteriaceae	g__Kluyvera	s__Kluyvera_cryocrescens	OTU_33
OTU_90	84	88	233	1	5	3	-4.34246	9.57496	8.04812	0.00455509	0.000780873	k__Bacteria	p__Bacteroidota	c__Bacteroidia	o__Bacteroidales	f__Dysgonomonadaceae	g__Dysgonomonas	s__uncultured_bacterium	OTU_90
OTU_92	20	14	48	0	0	1	-4.8205	7.52944	7.97118	0.0047528	0.000786671	k__Bacteria	p__Bacteroidota	c__Bacteroidia	o__Flavobacteriales	f__Flavobacteriaceae	g__Myroides	s__Myroides_sp._VRE169B1_13_2E	OTU_92
OTU_54	1	4	11	30	28	52	3.97299	9.37502	6.91163	0.00856367	0.00137019	k__Bacteria	p__Firmicutes	c__Bacilli	o__Lactobacillales	f__Vagococcaceae	g__Vagococcus	s__uncultured_bacterium	OTU_54
OTU_23	0	3	1	59	1	1	4.87835	8.40664	5.99887	0.014315	0.00221652	k__Bacteria	p__Proteobacteria	c__Gammaproteobacteria	o__Enterobacterales	f__Morganellaceae	g__Morganella	s__uncultured_bacterium	OTU_23
OTU_48	9	24	7	1	0	0	-4.01096	7.01381	5.62128	0.0177437	0.00266156	k__Bacteria	p__Proteobacteria	c__Gammaproteobacteria	o__Enterobacterales	f__Morganellaceae	g__Arsenophonus	s__Arsenophonus_endosymbiont_str._Hangzhou_of_Nilaparvata_lugens	OTU_48
OTU_71	0	1	1	34	0	0	4.97333	7.47213	5.26559	0.021751	0.00316378	k__Bacteria	p__Proteobacteria	c__Gammaproteobacteria	o__Enterobacterales	f__Morganellaceae	g__Cosenzaea	s__Cosenzaea_myxofaciens_ATCC_19692	OTU_71
OTU_11	39	39	140	2319	5	23	4.74458	13.6422	5.15761	0.0231448	0.0032083	k__Bacteria	p__Proteobacteria	c__Gammaproteobacteria	o__Enterobacterales	f__Morganellaceae	g__Proteus	s__Proteus_mirabilis_WGLW4	OTU_11
OTU_14	3	3	3	2	12	16	2.76531	11.1269	5.04265	0.0247306	0.0032083	k__Bacteria	p__Firmicutes	c__Bacilli	o__Lactobacillales	f__Lactobacillaceae	g__Lactobacillus	s__Lactobacillus_plantarum	OTU_14
OTU_42	4	11	25	1	0	0	-3.83463	6.86049	5.08696	0.0241064	0.0032083	k__Bacteria	p__Proteobacteria	c__Gammaproteobacteria	o__Enterobacterales	f__Pectobacteriaceae	g__Pectobacterium	s__Pectobacterium_carotovorum_subsp._brasiliense	OTU_42
OTU_76	739	1307	1896	288	7834	13670	3.61389	17.3568	5.10202	0.0238981	0.0032083	k__Bacteria	p__Proteobacteria	c__Gammaproteobacteria	o__Pseudomonadales	f__Pseudomonadaceae	g__Pseudomonas	s__Heliconius_numata_bicoloratus	OTU_76
OTU_22	66	87	108	399	178	413	3.10638	14.6962	4.88067	0.0271591	0.00343063	k__Bacteria	p__Firmicutes	c__Bacilli	o__Lactobacillales	f__Enterococcaceae	g__Enterococcus	s__Enterococcus_ureilyticus	OTU_22
OTU_69	2	0	1	23	0	0	3.98466	7.22446	4.80374	0.028398	0.00349514	k__Bacteria	p__Proteobacteria	c__Gammaproteobacteria	o__Orbales	f__Orbaceae	g__uncultured	s__uncultured_bacterium	OTU_69
OTU_4	228	1351	143	2418	1003	2141	2.68449	15.4767	4.34164	0.0371912	0.00446294	k__Bacteria	p__Proteobacteria	c__Gammaproteobacteria	o__Enterobacterales	f__Yersiniaceae	g__Yersinia	s__Morganella_morganii	OTU_4
OTU_108	96	72	69	11	5	7	-2.21703	10.758	3.82828	0.0503946	0.00587769	k__Bacteria	p__Actinobacteriota	c__Actinobacteria	o__Actinomycetales	f__Actinomycetaceae	g__Actinomyces	s__uncultured_Actinomycetales_bacterium	OTU_108
OTU_27	12	30	17	3	0	0	-3.1005	7.69178	3.79422	0.0514298	0.00587769	k__Bacteria	p__Proteobacteria	c__Gammaproteobacteria	o__Enterobacterales	f__Morganellaceae	g__Providencia	s__uncultured_Providencia_sp.	OTU_27
OTU_91	42	31	76	7	0	0	-3.11364	8.32826	3.68535	0.0548924	0.00612752	k__Bacteria	p__Bacteroidota	c__Bacteroidia	o__Bacteroidales	f__Dysgonomonadaceae	g__Dysgonomonas	s__uncultured_bacterium	OTU_91
OTU_94	7	13	27	0	3	0	-2.882	7.06185	3.39062	0.0655682	0.0071529	k__Bacteria	p__Bacteroidota	c__Bacteroidia	o__Bacteroidales	f__Dysgonomonadaceae	g__Dysgonomonas	s__Dysgonomonas_sp._PFB1-16	OTU_94
OTU_93	45	37	63	10	0	1	-2.45832	8.38984	2.68272	0.101442	0.0105853	k__Bacteria	p__Bacteroidota	c__Bacteroidia	o__Bacteroidales	f__Dysgonomonadaceae	g__Dysgonomonas	s__uncultured_bacterium	OTU_93
OTU_98	51	44	57	9	4	0	-2.4176	8.5258	2.7116	0.0996209	0.0105853	k__Bacteria	p__Bacteroidota	c__Bacteroidia	o__Bacteroidales	f__Dysgonomonadaceae	g__Dysgonomonas	s__uncultured_bacterium	OTU_98
OTU_119	0	1	1	7	0	2	3.08571	9.40268	2.59873	0.106949	0.0109225	k__Bacteria	p__Firmicutes	c__Clostridia	o__Lachnospirales	f__Lachnospiraceae	g__uncultured	s__uncultured_bacterium	OTU_119
OTU_30	2	6	0	48	0	0	3.5543	8.12013	2.48247	0.115121	0.0115121	k__Bacteria	p__Proteobacteria	c__Gammaproteobacteria	o__Enterobacterales	f__Morganellaceae	g__Morganella	s__uncultured_organism	OTU_30
OTU_78	2271	1277	1933	14503	25	18	2.64624	16.0428	2.03225	0.153993	0.014833	k__Bacteria	p__Bacteroidota	c__Bacteroidia	o__Bacteroidales	f__Dysgonomonadaceae	g__Dysgonomonas	s__uncultured_bacterium	OTU_78
OTU_87	177	118	196	23	18	14	-2.01366	10.1701	2.02715	0.15451	0.014833	k__Bacteria	p__Bacteroidota	c__Bacteroidia	o__Bacteroidales	f__Dysgonomonadaceae	g__Dysgonomonas	s__uncultured_bacterium	OTU_87
OTU_115	697	358	372	130	56	36	-1.55383	12.1555	1.90509	0.167509	0.0157656	k__Bacteria	p__Actinobacteriota	c__Actinobacteria	o__Actinomycetales	f__Actinomycetaceae	g__Actinomyces	s__bacterium_NLAE-zl-C91	OTU_115
OTU_29	0	1	0	2	0	1	2.21094	7.32298	1.84512	0.174353	0.0160941	k__Bacteria	p__Firmicutes	c__Bacilli	o__Lactobacillales	f__Lactobacillaceae	g__Lactobacillus	s__uncultured_bacterium	OTU_29
OTU_73	51	25	27	12	0	1	-1.7626	8.11481	1.49022	0.222182	0.0201221	k__Bacteria	p__Firmicutes	c__Bacilli	o__Erysipelotrichales	f__Erysipelotrichaceae	g__Erysipelothrix	s__uncultured_bacterium	OTU_73
OTU_9	437	990	725	382	1431	824	1.2743	15.0046	1.05068	0.30535	0.0271422	k__Bacteria	p__Proteobacteria	c__Gammaproteobacteria	o__Enterobacterales	f__Morganellaceae	g__Providencia	s__Exiguobacterium_mexicanum	OTU_9
OTU_102	31	22	30	15	0	0	-1.23477	7.94753	0.579437	0.446533	0.0382743	k__Bacteria	p__Bacteroidota	c__Bacteroidia	o__Bacteroidales	f__Dysgonomonadaceae	g__Dysgonomonas	s__uncultured_bacterium	OTU_102
OTU_3	9029	14131	11789	6355	900	1402	-0.854408	16.9555	0.583684	0.444872	0.0382743	k__Bacteria	p__Firmicutes	c__Bacilli	o__Lactobacillales	f__Enterococcaceae	g__Enterococcus	s__Enterococcus_moraviensis_ATCC_BAA-383	OTU_3
OTU_77	11332	9852	9645	444	23727	12978	1.24735	18.2276	0.527753	0.467553	0.0393729	k__Bacteria	p__Bacteroidota	c__Bacteroidia	o__Bacteroidales	f__Dysgonomonadaceae	g__Dysgonomonas	s__uncultured_bacterium	OTU_77
OTU_85	239	188	236	129	1	0	-1.12835	10.735	0.431595	0.511208	0.0423068	k__Bacteria	p__Bacteroidota	c__Bacteroidia	o__Bacteroidales	f__Dysgonomonadaceae	g__Dysgonomonas	s__Dysgonomonas_gadei_ATCC_BAA-286	OTU_85
OTU_35	14	10	12	1	3	8	-0.418127	7.87889	0.114771	0.734777	0.0597785	k__Bacteria	p__Firmicutes	c__Bacilli	o__Lactobacillales	f__Enterococcaceae	g__Enterococcus	s__Enterococcus_termitis	OTU_35
OTU_118	11235	6500	4221	79	3265	5501	-0.22034	17.6598	0.0298719	0.862781	0.0690225	k__Bacteria	p__Campilobacterota	c__Campylobacteria	o__Campylobacterales	f__Campylobacteraceae	g__Campylobacter	s__uncultured_bacterium	OTU_118
