# Supplementary material for: Enhanced protein degradation by black soldier fly larvae (Hermetia illucens L.) and its gut microbes
Source: Front Microbiol. 2023 Jan 10;13:1095025. doi: 10.3389/fmicb.2022.1095025 (PMC9871565; doi:10.3389/fmicb.2022.1095025)
Supplement: Supplementary file 6 [file Table_7.XLSX]

## Sheet: GB0d_to_GB12d
Row.names	GB0dITS1_1	GB0dITS1_2	GB0dITS1_3	GB12dITS1_1	GB12dITS1_2	GB12dITS1_3	logFC	logCPM	LR	PValue	padj	Kindom	Phylum	Class	Order	Family	Genus	species	asv
OTU_127	375	455	572	33552	36513	35864	7.40075	20.0346	5.95845	0.0146469	0.0632745	k__Fungi	p__Ascomycota	c__Saccharomycetes	o__Saccharomycetales	f__Saccharomycetaceae	g__Issatchenkia	s__Issatchenkia_orientalis	OTU_127
OTU_33	247	301	351	29851	26746	27384	7.76081	20.212	6.32967	0.0118735	0.0632745	k__Fungi	p__Ascomycota	c__Saccharomycetes	o__Saccharomycetales	f__Saccharomycetaceae	g__Issatchenkia	s__Issatchenkia_orientalis	OTU_33
OTU_1	0	0	0	1	0	0	6.49385	5.64676	0.992235	0.319197	0.0776728	Noblasthit	NA	NA	NA	NA	NA	NA	OTU_1
OTU_104	0	0	0	1	0	0	6.48671	4.95868	1.03139	0.309833	0.0776728	k__Fungi	p__Ascomycota	c__Sordariomycetes	o__Sordariales	f__Chaetomiaceae	g__Acrophialophora	s__Acrophialophora_levis	OTU_104
OTU_109	0	0	0	0	1	0	5.60768	5.81999	0.795153	0.372547	0.0776728	k__Fungi	p__Mortierellomycota	c__unidentified	o__unidentified	f__unidentified	g__unidentified	s__unidentified	OTU_109
OTU_117	14	0	2	0	0	1	-3.49022	7.5281	0.905547	0.341299	0.0776728	k__Fungi	p__unidentified	c__unidentified	o__unidentified	f__unidentified	g__unidentified	s__unidentified	OTU_117
OTU_120	0	1	0	0	0	0	-4.70239	5.67721	0.502278	0.478501	0.0776728	k__Fungi	p__Ascomycota	c__Eurotiomycetes	o__Eurotiales	f__Aspergillaceae	g__Aspergillus	s__Aspergillus_versicolor	OTU_120
OTU_124	0	0	0	1	0	0	6.49333	5.56542	0.995136	0.31849	0.0776728	k__Fungi	p__Ascomycota	c__Dothideomycetes	o__Pleosporales	f__Lentitheciaceae	g__Keissleriella	s__Keissleriella_quadriseptata	OTU_124
OTU_129	0	4	0	0	0	0	-6.65803	6.51353	0.785283	0.37553	0.0776728	k__Fungi	p__unidentified	c__unidentified	o__unidentified	f__unidentified	g__unidentified	s__unidentified	OTU_129
OTU_131	1	0	1	0	0	0	-5.68823	5.28011	0.754601	0.385023	0.0776728	k__Fungi	p__Ascomycota	c__Dothideomycetes	o__Pleosporales	f__Cucurbitariaceae	g__Neocucurbitaria	s__Neocucurbitaria_vachelliae	OTU_131
OTU_137	1	0	0	0	0	0	-4.71498	5.44397	0.434729	0.509677	0.0776728	k__Fungi	p__Basidiomycota	c__Microbotryomycetes	o__Sporidiobolales	f__Sporidiobolaceae	g__Rhodotorula	s__Rhodotorula_nothofagi	OTU_137
OTU_14	0	214	0	0	0	0	-12.3849	9.06699	1.5575	0.212032	0.0776728	k__Fungi	p__Ascomycota	c__Saccharomycetes	o__Saccharomycetales	f__unidentified	g__unidentified	s__unidentified	OTU_14
OTU_140	0	0	1	1	1	0	2.35982	6.37397	0.439814	0.507212	0.0776728	k__Fungi	p__Ascomycota	c__Dothideomycetes	o__Capnodiales	f__Mycosphaerellaceae	g__Passalora	s__Passalora_arctostaphyli	OTU_140
OTU_141	0	0	0	2	0	0	7.51937	6.71759	1.56329	0.211184	0.0776728	k__Fungi	p__Mortierellomycota	c__Mortierellomycetes	o__Mortierellales	f__Mortierellaceae	g__Mortierella	s__Mortierella_elongata	OTU_141
OTU_143	1	0	0	0	0	0	-4.71498	5.07028	0.435859	0.509128	0.0776728	k__Fungi	p__Basidiomycota	c__Tremellomycetes	o__Tremellales	f__unidentified	g__unidentified	s__unidentified	OTU_143
OTU_144	58224	58918	58144	217	185	1	-7.22733	18.7569	4.28113	0.0385378	0.0776728	k__Fungi	p__Ascomycota	c__Saccharomycetes	o__Saccharomycetales	f__unidentified	g__unidentified	s__unidentified	OTU_144
OTU_146	0	0	2	0	0	0	-5.68904	5.83198	0.743816	0.388441	0.0776728	k__Fungi	p__Ascomycota	c__Sordariomycetes	o__Hypocreales	f__Hypocreales_fam_Incertae_sedis	g__Acremonium	s__Acremonium_sp	OTU_146
OTU_148	0	0	0	1	0	0	6.49775	5.9234	0.97013	0.324648	0.0776728	k__Fungi	p__Ascomycota	c__Dothideomycetes	o__Pleosporales	f__Didymellaceae	g__Neoascochyta	s__Neoascochyta_europaea	OTU_148
OTU_152	0	0	1	0	0	0	-4.71645	4.87814	0.436355	0.508887	0.0776728	k__Fungi	p__Ascomycota	c__Taphrinomycetes	o__Taphrinales	f__Protomycetaceae	g__Protomyces	s__Protomyces_inouyei	OTU_152
OTU_153	863	525	427	12	1	11	-4.92232	12.563	2.62885	0.104938	0.0776728	k__Fungi	p__Ascomycota	c__Saccharomycetes	o__Saccharomycetales	f__Saccharomycetales_fam_Incertae_sedis	g__Candida	s__Candida_tropicalis	OTU_153
OTU_155	0	0	1	0	0	0	-4.71607	5.43728	0.502882	0.478236	0.0776728	k__Fungi	p__Ascomycota	c__Dothideomycetes	o__unidentified	f__unidentified	g__unidentified	s__unidentified	OTU_155
OTU_156	0	0	1	1	2	0	2.81066	7.49609	0.615033	0.432899	0.0776728	k__Fungi	p__Basidiomycota	c__Tremellomycetes	o__Tremellales	f__Tremellaceae	g__Cryptococcus	s__Cryptococcus_sp	OTU_156
OTU_157	0	1	1	0	0	0	-5.68114	6.02211	0.741999	0.389021	0.0776728	k__Fungi	p__Ascomycota	c__Dothideomycetes	o__Pleosporales	f__Didymellaceae	g__Pseudoascochyta	s__Pseudoascochyta_novae-zelandiae	OTU_157
OTU_158	0	0	0	0	2	0	6.577	5.93368	1.02025	0.312459	0.0776728	k__Fungi	p__unidentified	c__unidentified	o__unidentified	f__unidentified	g__unidentified	s__unidentified	OTU_158
OTU_160	0	0	0	0	1	0	5.60945	5.30178	0.82892	0.362585	0.0776728	k__Fungi	p__unidentified	c__unidentified	o__unidentified	f__unidentified	g__unidentified	s__unidentified	OTU_160
OTU_166	0	0	0	1	0	0	6.49702	6.1658	0.974293	0.323612	0.0776728	k__Fungi	p__Ascomycota	c__Dothideomycetes	o__Capnodiales	f__Cladosporiaceae	g__Toxicocladosporium	s__Toxicocladosporium_rubrigenum	OTU_166
OTU_168	0	0	0	0	0	1	5.13915	6.00337	0.858748	0.354089	0.0776728	k__Fungi	p__Ascomycota	c__Dothideomycetes	o__Capnodiales	f__Cladosporiaceae	g__Toxicocladosporium	s__Toxicocladosporium_rubrigenum	OTU_168
OTU_169	1	0	0	0	0	0	-4.7147	5.47739	0.502366	0.478462	0.0776728	k__Fungi	p__Ascomycota	c__Archaeorhizomycetes	o__Archaeorhizomycetales	f__Archaeorhizomycetaceae	g__Archaeorhizomyces	s__Archaeorhizomyces_sp	OTU_169
OTU_171	2	0	0	0	0	0	-5.68723	6.95983	0.875789	0.349358	0.0776728	k__Fungi	p__Ascomycota	c__Archaeorhizomycetes	o__Archaeorhizomycetales	f__Archaeorhizomycetaceae	g__Archaeorhizomyces	s__Archaeorhizomyces_sp	OTU_171
OTU_173	0	0	0	0	1	0	5.61787	5.63062	1.00443	0.31624	0.0776728	k__Fungi	p__Glomeromycota	c__Glomeromycetes	o__Glomerales	f__Glomeraceae	g__Glomus	s__Glomus_sp	OTU_173
OTU_175	0	0	0	0	2	0	6.57711	6.01846	1.02427	0.311507	0.0776728	k__Fungi	p__Glomeromycota	c__Glomeromycetes	o__Glomerales	f__Glomeraceae	g__unidentified	s__unidentified	OTU_175
OTU_176	0	0	3	27	20	49	6.00948	10.4469	3.28637	0.0698575	0.0776728	k__Fungi	p__Ascomycota	c__Saccharomycetes	o__Saccharomycetales	f__Saccharomycetaceae	g__Issatchenkia	s__Issatchenkia_orientalis	OTU_176
OTU_181	1	0	1	12	6	2	4.84296	10.5721	1.81183	0.178289	0.0776728	k__Fungi	p__Ascomycota	c__Saccharomycetes	o__Saccharomycetales	f__Saccharomycetaceae	g__Issatchenkia	s__Issatchenkia_orientalis	OTU_181
OTU_2	204	210	172	38	1	0	-2.00294	10.8484	0.442208	0.506059	0.0776728	k__Fungi	p__Ascomycota	c__Saccharomycetes	o__Saccharomycetales	f__Saccharomycopsidaceae	g__Saccharomycopsis	s__Saccharomycopsis_fibuligera	OTU_2
OTU_20	1	0	0	0	0	0	-4.71492	3.7639	0.452218	0.501283	0.0776728	Noblasthit	NA	NA	NA	NA	NA	NA	OTU_20
OTU_25	1	0	0	0	0	0	-4.7147	5.85546	0.503429	0.477997	0.0776728	k__Fungi	p__Basidiomycota	c__Agaricomycetes	o__Russulales	f__Russulaceae	g__Lactarius	s__Lactarius_horakii	OTU_25
OTU_3	509	408	336	13	3	0	-4.52691	11.6685	2.28647	0.130507	0.0776728	k__Fungi	p__Mucoromycota	c__Mucoromycetes	o__Mucorales	f__Rhizopodaceae	g__Rhizopus	s__Rhizopus_arrhizus	OTU_3
OTU_31	0	1	0	0	0	0	-4.70185	4.32417	0.44993	0.502368	0.0776728	k__Fungi	p__Ascomycota	c__Sordariomycetes	o__unidentified	f__unidentified	g__unidentified	s__unidentified	OTU_31
OTU_37	0	2	0	0	0	0	-5.67321	6.20801	0.738711	0.390074	0.0776728	k__Fungi	p__Chytridiomycota	c__Chytridiomycetes	o__unidentified	f__unidentified	g__unidentified	s__unidentified	OTU_37
OTU_41	2389	1906	2461	17	18	0	-6.11373	14.0865	3.11266	0.0776862	0.0776728	k__Fungi	p__Basidiomycota	c__Tremellomycetes	o__Trichosporonales	f__Trichosporonaceae	g__Trichosporon	s__Trichosporon_asahii	OTU_41
OTU_44	0	1	0	0	0	0	-4.70179	4.59018	0.44337	0.5055	0.0776728	k__Fungi	p__Ascomycota	c__Dothideomycetes	o__Pleosporales	f__Phaeosphaeriaceae	g__Leptospora	s__Leptospora_rubella	OTU_44
OTU_48	4	1	3	0	0	0	-7.66535	5.88421	1.94139	0.163518	0.0776728	k__Fungi	p__Ascomycota	c__Eurotiomycetes	o__Eurotiales	f__Aspergillaceae	g__Aspergillus	s__Aspergillus_penicillioides	OTU_48
OTU_49	0	1	0	0	0	0	-4.70178	4.70616	0.441791	0.506259	0.0776728	k__Fungi	p__Ascomycota	c__Orbiliomycetes	o__Orbiliales	f__Orbiliaceae	g__unidentified	s__unidentified	OTU_49
OTU_51	1	0	0	0	0	0	-4.71497	4.77365	0.437445	0.508358	0.0776728	k__Fungi	p__Ascomycota	c__Lecanoromycetes	o__Lecanorales	f__Stereocaulaceae	g__Lepraria	s__Lepraria_granulata	OTU_51
OTU_53	0	1	0	0	0	0	-4.70177	4.93136	0.441574	0.506364	0.0776728	k__Fungi	p__Ascomycota	c__Lecanoromycetes	o__Lecanorales	f__Stereocaulaceae	g__Lepraria	s__Lepraria_granulata	OTU_53
OTU_57	0	0	0	2	1	0	7.85665	5.64615	1.77413	0.182872	0.0776728	k__Fungi	p__Basidiomycota	c__Agaricomycetes	o__Russulales	f__Russulaceae	g__Russula	s__Russula_nuoljae	OTU_57
OTU_59	0	0	0	1	0	0	6.44437	6.07804	1.23333	0.266761	0.0776728	k__Fungi	p__Ascomycota	c__Sordariomycetes	o__Hypocreales	f__Cordycipitaceae	g__Lecanicillium	s__Lecanicillium_primulinum	OTU_59
OTU_60	1	1	0	0	0	0	-5.68045	6.45589	0.832985	0.361411	0.0776728	k__Fungi	p__Ascomycota	c__Pezizomycetes	o__Pezizales	f__Pezizaceae	g__unidentified	s__unidentified	OTU_60
OTU_66	0	0	0	0	0	1	5.12099	9.31043	0.799216	0.371328	0.0776728	k__Fungi	p__Ascomycota	c__Saccharomycetes	o__Saccharomycetales	f__Phaffomycetaceae	g__Wickerhamomyces	s__Wickerhamomyces_anomalus	OTU_66
OTU_69	90	105	126	1	1	0	-5.93973	9.84946	3.33306	0.0679004	0.0776728	k__Fungi	p__Ascomycota	c__Eurotiomycetes	o__Eurotiales	f__Aspergillaceae	g__Aspergillus	s__Aspergillus_flavus	OTU_69
OTU_75	6	0	1	0	0	0	-7.47535	5.28427	1.32605	0.249509	0.0776728	k__Fungi	p__Mortierellomycota	c__Mortierellomycetes	o__Mortierellales	f__Mortierellaceae	g__Mortierella	s__Mortierella_alpina	OTU_75
OTU_76	0	0	0	0	1	0	5.60949	5.27726	0.829689	0.362362	0.0776728	k__Fungi	p__Ascomycota	c__Sordariomycetes	o__Sordariales	f__Chaetomiaceae	g__Chaetomium	s__Chaetomium_sp	OTU_76
OTU_82	0	0	0	1	0	0	6.44316	6.05561	1.23843	0.265773	0.0776728	k__Fungi	p__Ascomycota	c__Dothideomycetes	o__Pleosporales	f__Phaeosphaeriaceae	g__Phaeosphaeria	s__Phaeosphaeria_caricis	OTU_82
OTU_87	1	0	0	0	0	0	-4.71501	5.71136	0.429113	0.512424	0.0776728	k__Fungi	p__Ascomycota	c__Sordariomycetes	o__Sordariales	f__Chaetomiaceae	g__Botryotrichum	s__Botryotrichum_atrogriseum	OTU_87
OTU_90	5	0	0	0	0	0	-6.99293	5.37012	0.888992	0.345751	0.0776728	k__Fungi	p__Ascomycota	c__Leotiomycetes	o__Helotiales	f__unidentified	g__unidentified	s__unidentified	OTU_90
OTU_94	0	0	0	0	1	0	5.60859	5.5579	0.812451	0.367397	0.0776728	k__Fungi	p__Ascomycota	c__Lecanoromycetes	o__Lecanorales	f__Stereocaulaceae	g__Lepraria	s__Lepraria_granulata	OTU_94
OTU_97	0	0	0	1	0	0	6.4834	4.59155	1.04899	0.30574	0.0776728	k__Fungi	p__Ascomycota	c__Sordariomycetes	o__Hypocreales	f__unidentified	g__unidentified	s__unidentified	OTU_97
OTU_100	0	1	1	1	0	0	0.703228	8.27261	0.0380065	0.84543	0.08	k__Fungi	p__Ascomycota	c__Dothideomycetes	o__Pleosporales	f__unidentified	g__unidentified	s__unidentified	OTU_100
OTU_102	0	0	0	0	0	0	0	4.76203	0	1	0.08	k__Fungi	p__Ascomycota	c__Dothideomycetes	o__Pleosporales	f__unidentified	g__unidentified	s__unidentified	OTU_102
OTU_105	0	0	0	0	0	0	0	4.35049	0	1	0.08	k__Fungi	p__unidentified	c__unidentified	o__unidentified	f__unidentified	g__unidentified	s__unidentified	OTU_105
OTU_107	0	0	0	0	0	0	0	4.90603	0	1	0.08	k__Fungi	p__unidentified	c__unidentified	o__unidentified	f__unidentified	g__unidentified	s__unidentified	OTU_107
OTU_11	0	0	0	0	0	0	0	3.83919	0	1	0.08	k__Fungi	p__Basidiomycota	c__Tremellomycetes	o__Tremellales	f__unidentified	g__unidentified	s__unidentified	OTU_11
OTU_112	0	0	0	0	0	0	0	5.26654	0	1	0.08	k__Fungi	p__Mortierellomycota	c__Mortierellomycetes	o__Mortierellales	f__unidentified	g__unidentified	s__unidentified	OTU_112
OTU_113	0	0	0	0	0	0	0	7.03107	0	1	0.08	k__Fungi	p__Ascomycota	c__Sordariomycetes	o__Hypocreales	f__Stachybotryaceae	g__Stachybotrys	s__Stachybotrys_limonispora	OTU_113
OTU_115	2	3	0	1	1	0	0.0991412	6.79	0.000829136	0.977028	0.08	k__Fungi	p__Ascomycota	c__Dothideomycetes	o__Pleosporales	f__Cucurbitariaceae	g__Pyrenochaeta	s__Pyrenochaeta_unguis-hominis	OTU_115
OTU_118	0	0	0	0	0	0	0	5.23632	0	1	0.08	k__Fungi	p__Ascomycota	c__Sordariomycetes	o__Hypocreales	f__Stachybotryaceae	g__Striatibotrys	s__Striatibotrys_eucylindrospora	OTU_118
OTU_122	0	0	0	0	0	0	0	4.97916	0	1	0.08	k__Fungi	p__Basidiomycota	c__Tremellomycetes	o__Holtermanniales	f__Holtermanniales_fam_Incertae_sedis	g__Holtermanniella	s__Holtermanniella_takashimae	OTU_122
OTU_123	0	0	0	0	0	0	0	4.74994	0	1	0.08	k__Fungi	p__Basidiomycota	c__Tremellomycetes	o__Filobasidiales	f__Filobasidiaceae	g__Naganishia	s__Naganishia_albida	OTU_123
OTU_125	0	1	0	1	0	0	1.75692	5.59671	0.156183	0.692695	0.08	k__Fungi	p__unidentified	c__unidentified	o__unidentified	f__unidentified	g__unidentified	s__unidentified	OTU_125
OTU_130	0	0	0	0	0	0	0	6.04314	0	1	0.08	k__Fungi	p__unidentified	c__unidentified	o__unidentified	f__unidentified	g__unidentified	s__unidentified	OTU_130
OTU_134	5	1	0	0	1	0	-1.63109	5.54385	0.188512	0.664158	0.08	k__Fungi	p__Ascomycota	c__Saccharomycetes	o__Saccharomycetales	f__Saccharomycetales_fam_Incertae_sedis	g__Candida	s__Candida_parapsilosis	OTU_134
OTU_136	0	4	0	1	0	0	-0.223723	7.56671	0.00324758	0.954555	0.08	k__Fungi	p__Ascomycota	c__Sordariomycetes	o__Hypocreales	f__Nectriaceae	g__unidentified	s__unidentified	OTU_136
OTU_142	1	0	7	0	1	0	-2.04892	5.98071	0.281781	0.595536	0.08	k__Fungi	p__Ascomycota	c__Dothideomycetes	o__Capnodiales	f__Mycosphaerellaceae	g__Sphaerulina	s__Sphaerulina_sp	OTU_142
OTU_149	0	0	0	0	0	0	0	4.7254	0	1	0.08	k__Fungi	p__Ascomycota	c__Sordariomycetes	o__Sordariales	f__Lasiosphaeriaceae	g__Cladorrhinum	s__Cladorrhinum_bulbillosum	OTU_149
OTU_150	0	1	0	1	0	0	1.71152	6.45278	0.186257	0.66605	0.08	k__Fungi	p__unidentified	c__unidentified	o__unidentified	f__unidentified	g__unidentified	s__unidentified	OTU_150
OTU_159	0	0	0	0	0	0	0	4.94833	0	1	0.08	k__Fungi	p__Ascomycota	c__Sordariomycetes	o__Sordariales	f__unidentified	g__unidentified	s__unidentified	OTU_159
OTU_163	0	0	0	0	0	0	0	4.74994	0	1	0.08	k__Fungi	p__Ascomycota	c__Archaeorhizomycetes	o__Archaeorhizomycetales	f__Archaeorhizomycetaceae	g__Archaeorhizomyces	s__Archaeorhizomyces_sp	OTU_163
OTU_165	1	1	0	2	0	0	1.79949	6.3937	0.262018	0.608737	0.08	k__Fungi	p__Ascomycota	c__Archaeorhizomycetes	o__Archaeorhizomycetales	f__Archaeorhizomycetaceae	g__Archaeorhizomyces	s__Archaeorhizomyces_sp	OTU_165
OTU_17	0	0	0	0	0	0	0	5.1708	0	1	0.08	k__Fungi	p__Basidiomycota	c__Agaricomycetes	o__Agaricales	f__Bolbitiaceae	g__Pholiotina	s__Pholiotina_mediterranea	OTU_17
OTU_178	0	0	0	0	0	0	0	4.87336	0	1	0.08	k__Fungi	p__Glomeromycota	c__Glomeromycetes	o__Glomerales	f__Glomeraceae	g__unidentified	s__unidentified	OTU_178
OTU_18	176	168	190	35	39	0	-1.38098	11.3378	0.201579	0.653449	0.08	k__Fungi	p__Ascomycota	c__Saccharomycetes	o__Saccharomycetales	f__unidentified	g__unidentified	s__unidentified	OTU_18
OTU_180	0	1	0	1	0	0	1.74892	4.86082	0.162022	0.687302	0.08	k__Fungi	p__Glomeromycota	c__Glomeromycetes	o__Glomerales	f__Glomeraceae	g__unidentified	s__unidentified	OTU_180
OTU_19	0	0	0	0	0	0	0	4.29005	0	1	0.08	k__Fungi	p__Ascomycota	c__unidentified	o__unidentified	f__unidentified	g__unidentified	s__unidentified	OTU_19
OTU_22	0	0	0	0	0	0	0	4.23605	0	1	0.08	k__Fungi	p__Ascomycota	c__Leotiomycetes	o__Helotiales	f__Hyaloscyphaceae	g__Cistella	s__Cistella_sp	OTU_22
OTU_28	0	0	0	0	0	0	0	4.81314	0	1	0.08	k__Fungi	p__Ascomycota	c__Sordariomycetes	o__Hypocreales	f__unidentified	g__unidentified	s__unidentified	OTU_28
OTU_29	0	0	0	0	0	0	0	3.5691	0	1	0.08	k__Fungi	p__Ascomycota	c__Lecanoromycetes	o__Lecanorales	f__Parmeliaceae	g__unidentified	s__unidentified	OTU_29
OTU_32	0	0	0	0	0	0	0	5.62487	0	1	0.08	k__Fungi	p__Basidiomycota	c__Agaricomycetes	o__Agaricales	f__Clavariaceae	g__Clavaria	s__Clavaria_sp	OTU_32
OTU_35	1	0	0	0	1	0	0.902099	4.59136	0.0475766	0.827335	0.08	k__Fungi	p__Ascomycota	c__Sordariomycetes	o__unidentified	f__unidentified	g__unidentified	s__unidentified	OTU_35
OTU_38	1	0	0	0	1	0	0.902079	4.60112	0.0475423	0.827396	0.08	k__Fungi	p__Ascomycota	c__Sordariomycetes	o__Xylariales	f__unidentified	g__unidentified	s__unidentified	OTU_38
OTU_4	909	819	1249	295	546	789	0.0328085	13.8841	0.000185064	0.989146	0.08	k__Fungi	p__Ascomycota	c__Saccharomycetes	o__Saccharomycetales	f__unidentified	g__unidentified	s__unidentified	OTU_4
OTU_42	0	0	0	0	0	0	0	4.96212	0	1	0.08	Noblasthit	NA	NA	NA	NA	NA	NA	OTU_42
OTU_52	0	0	0	0	0	0	0	4.82083	0	1	0.08	k__Fungi	p__Ascomycota	c__Sordariomycetes	o__Hypocreales	f__unidentified	g__unidentified	s__unidentified	OTU_52
OTU_54	0	0	0	0	0	0	0	4.64878	0	1	0.08	k__Fungi	p__unidentified	c__unidentified	o__unidentified	f__unidentified	g__unidentified	s__unidentified	OTU_54
OTU_58	0	0	0	0	0	0	0	4.84736	0	1	0.08	k__Fungi	p__Ascomycota	c__Eurotiomycetes	o__Eurotiales	f__Aspergillaceae	g__Aspergillus	s__Aspergillus_terreus	OTU_58
OTU_62	0	0	0	0	0	0	0	4.70458	0	1	0.08	k__Fungi	p__Ascomycota	c__Leotiomycetes	o__Helotiales	f__unidentified	g__unidentified	s__unidentified	OTU_62
OTU_63	1	3	0	2	0	0	0.816298	14.5056	0.0579867	0.809707	0.08	k__Fungi	p__Ascomycota	c__Saccharomycetes	o__Saccharomycetales	f__Phaffomycetaceae	g__Wickerhamomyces	s__Wickerhamomyces_anomalus	OTU_63
OTU_65	0	0	0	0	0	0	0	5.78785	0	1	0.08	k__Fungi	p__unidentified	c__unidentified	o__unidentified	f__unidentified	g__unidentified	s__unidentified	OTU_65
OTU_67	1	0	1	0	1	0	-0.0669474	5.33992	0.00032209	0.985681	0.08	k__Fungi	p__Ascomycota	c__Sordariomycetes	o__Hypocreales	f__Hypocreaceae	g__Trichoderma	s__Trichoderma_sp	OTU_67
OTU_74	0	0	0	0	0	0	0	3.79543	0	1	0.08	Noblasthit	NA	NA	NA	NA	NA	NA	OTU_74
OTU_78	0	0	0	0	0	0	0	4.28417	0	1	0.08	k__Fungi	p__Ascomycota	c__Eurotiomycetes	o__Chaetothyriales	f__Herpotrichiellaceae	g__unidentified	s__unidentified	OTU_78
OTU_79	0	0	0	0	0	0	0	3.94578	0	1	0.08	k__Fungi	p__Ascomycota	c__Eurotiomycetes	o__Onygenales	f__Onygenales_fam_Incertae_sedis	g__Chrysosporium	s__Chrysosporium_pseudomerdarium	OTU_79
OTU_80	0	0	0	0	0	0	0	4.81699	0	1	0.08	k__Fungi	p__Ascomycota	c__Eurotiomycetes	o__Eurotiales	f__Aspergillaceae	g__Penicillium	s__Penicillium_simplicissimum	OTU_80
OTU_84	0	0	0	0	0	0	0	6.90198	0	1	0.08	k__Fungi	p__Mortierellomycota	c__Mortierellomycetes	o__Mortierellales	f__Mortierellaceae	g__Mortierella	s__Mortierella_alpina	OTU_84
OTU_85	0	0	0	0	0	0	0	4.32476	0	1	0.08	k__Fungi	p__Ascomycota	c__Sordariomycetes	o__Hypocreales	f__Ophiocordycipitaceae	g__unidentified	s__unidentified	OTU_85
OTU_89	0	0	0	0	0	0	0	5.00265	0	1	0.08	k__Fungi	p__Basidiomycota	c__Agaricomycetes	o__Sebacinales	f__Sebacinaceae	g__Sebacina	s__Sebacina_sp	OTU_89
OTU_95	0	0	0	0	0	0	0	4.18594	0	1	0.08	k__Fungi	p__Ascomycota	c__Sordariomycetes	o__Sordariales	f__Chaetomiaceae	g__Chaetomium	s__Chaetomium_sp	OTU_95
OTU_96	0	0	0	0	0	0	0	4.70877	0	1	0.08	k__Fungi	p__unidentified	c__unidentified	o__unidentified	f__unidentified	g__unidentified	s__unidentified	OTU_96
OTU_98	3	2	1	2	1	0	0.561237	8.04005	0.038316	0.84481	0.08	k__Fungi	p__Ascomycota	c__Sordariomycetes	o__Sordariales	f__Chaetomiaceae	g__unidentified	s__unidentified	OTU_98

## Sheet: GB12d_to_GB24d
Row.names	GB12dITS1_1	GB12dITS1_2	GB12dITS1_3	GB24dITS1_1	GB24dITS1_2	GB24dITS1_3	logFC	logCPM	LR	PValue	padj	Kindom	Phylum	Class	Order	Family	Genus	species	asv
OTU_100	1	0	0	2158	8	0	5.18197	8.27261	1.74967	0.185918	0.04986	k__Fungi	p__Ascomycota	c__Dothideomycetes	o__Pleosporales	f__unidentified	g__unidentified	s__unidentified	OTU_100
OTU_102	0	0	0	259	0	0	7.53683	4.76203	0.825975	0.363439	0.04986	k__Fungi	p__Ascomycota	c__Dothideomycetes	o__Pleosporales	f__unidentified	g__unidentified	s__unidentified	OTU_102
OTU_105	0	0	0	79	1	0	7.85569	4.35049	1.23873	0.265717	0.04986	k__Fungi	p__unidentified	c__unidentified	o__unidentified	f__unidentified	g__unidentified	s__unidentified	OTU_105
OTU_107	0	0	0	297	0	0	7.72788	4.90603	0.879348	0.34838	0.04986	k__Fungi	p__unidentified	c__unidentified	o__unidentified	f__unidentified	g__unidentified	s__unidentified	OTU_107
OTU_112	0	0	0	413	0	0	8.18695	5.26654	0.962803	0.326482	0.04986	k__Fungi	p__Mortierellomycota	c__Mortierellomycetes	o__Mortierellales	f__unidentified	g__unidentified	s__unidentified	OTU_112
OTU_113	0	0	0	663	5	0	10.4733	7.03107	2.0171	0.155536	0.04986	k__Fungi	p__Ascomycota	c__Sordariomycetes	o__Hypocreales	f__Stachybotryaceae	g__Stachybotrys	s__Stachybotrys_limonispora	OTU_113
OTU_117	0	0	1	754	5	0	5.3512	7.5281	1.8506	0.173714	0.04986	k__Fungi	p__unidentified	c__unidentified	o__unidentified	f__unidentified	g__unidentified	s__unidentified	OTU_117
OTU_118	0	0	0	402	0	0	8.14926	5.23632	0.956993	0.327946	0.04986	k__Fungi	p__Ascomycota	c__Sordariomycetes	o__Hypocreales	f__Stachybotryaceae	g__Striatibotrys	s__Striatibotrys_eucylindrospora	OTU_118
OTU_120	0	0	0	401	1	0	8.86599	5.67721	1.90571	0.167441	0.04986	k__Fungi	p__Ascomycota	c__Eurotiomycetes	o__Eurotiales	f__Aspergillaceae	g__Aspergillus	s__Aspergillus_versicolor	OTU_120
OTU_122	0	0	0	318	0	0	7.82245	4.97916	0.894062	0.344379	0.04986	k__Fungi	p__Basidiomycota	c__Tremellomycetes	o__Holtermanniales	f__Holtermanniales_fam_Incertae_sedis	g__Holtermanniella	s__Holtermanniella_takashimae	OTU_122
OTU_123	0	0	0	256	0	0	7.52237	4.74994	0.840301	0.359311	0.04986	k__Fungi	p__Basidiomycota	c__Tremellomycetes	o__Filobasidiales	f__Filobasidiaceae	g__Naganishia	s__Naganishia_albida	OTU_123
OTU_129	0	0	0	1030	0	0	9.48246	6.51353	1.45126	0.228327	0.04986	k__Fungi	p__unidentified	c__unidentified	o__unidentified	f__unidentified	g__unidentified	s__unidentified	OTU_129
OTU_130	0	0	0	279	3	0	9.57557	6.04314	1.73583	0.187668	0.04986	k__Fungi	p__unidentified	c__unidentified	o__unidentified	f__unidentified	g__unidentified	s__unidentified	OTU_130
OTU_131	0	0	0	353	0	0	8.01169	5.28011	1.55379	0.212576	0.04986	k__Fungi	p__Ascomycota	c__Dothideomycetes	o__Pleosporales	f__Cucurbitariaceae	g__Neocucurbitaria	s__Neocucurbitaria_vachelliae	OTU_131
OTU_136	1	0	0	701	7	0	4.40421	7.56671	1.02647	0.310988	0.04986	k__Fungi	p__Ascomycota	c__Sordariomycetes	o__Hypocreales	f__Nectriaceae	g__unidentified	s__unidentified	OTU_136
OTU_137	0	0	0	450	0	0	8.32358	5.44397	1.3037	0.253539	0.04986	k__Fungi	p__Basidiomycota	c__Microbotryomycetes	o__Sporidiobolales	f__Sporidiobolaceae	g__Rhodotorula	s__Rhodotorula_nothofagi	OTU_137
OTU_143	0	0	0	314	0	0	7.82676	5.07028	1.17305	0.278775	0.04986	k__Fungi	p__Basidiomycota	c__Tremellomycetes	o__Tremellales	f__unidentified	g__unidentified	s__unidentified	OTU_143
OTU_146	0	0	0	441	1	0	8.95234	5.83198	1.86885	0.171606	0.04986	k__Fungi	p__Ascomycota	c__Sordariomycetes	o__Hypocreales	f__Hypocreales_fam_Incertae_sedis	g__Acremonium	s__Acremonium_sp	OTU_146
OTU_149	0	0	0	250	0	0	7.48976	4.7254	0.835214	0.360769	0.04986	k__Fungi	p__Ascomycota	c__Sordariomycetes	o__Sordariales	f__Lasiosphaeriaceae	g__Cladorrhinum	s__Cladorrhinum_bulbillosum	OTU_149
OTU_152	0	0	0	258	0	0	7.55803	4.87814	1.10167	0.2939	0.04986	k__Fungi	p__Ascomycota	c__Taphrinomycetes	o__Taphrinales	f__Protomycetaceae	g__Protomyces	s__Protomyces_inouyei	OTU_152
OTU_153	12	1	11	2	72	11	3.2234	12.563	1.31456	0.251571	0.04986	k__Fungi	p__Ascomycota	c__Saccharomycetes	o__Saccharomycetales	f__Saccharomycetales_fam_Incertae_sedis	g__Candida	s__Candida_tropicalis	OTU_153
OTU_155	0	0	0	303	1	0	8.62892	5.43728	1.79009	0.180915	0.04986	k__Fungi	p__Ascomycota	c__Dothideomycetes	o__unidentified	f__unidentified	g__unidentified	s__unidentified	OTU_155
OTU_156	1	2	0	1490	3	0	3.12237	7.49609	0.818376	0.365655	0.04986	k__Fungi	p__Basidiomycota	c__Tremellomycetes	o__Tremellales	f__Tremellaceae	g__Cryptococcus	s__Cryptococcus_sp	OTU_156
OTU_157	0	0	0	719	0	0	8.99182	6.02211	1.8953	0.168605	0.04986	k__Fungi	p__Ascomycota	c__Dothideomycetes	o__Pleosporales	f__Didymellaceae	g__Pseudoascochyta	s__Pseudoascochyta_novae-zelandiae	OTU_157
OTU_159	0	0	0	309	0	0	7.78268	4.94833	0.887894	0.346049	0.04986	k__Fungi	p__Ascomycota	c__Sordariomycetes	o__Sordariales	f__unidentified	g__unidentified	s__unidentified	OTU_159
OTU_163	0	0	0	256	0	0	7.52237	4.74994	0.840301	0.359311	0.04986	k__Fungi	p__Ascomycota	c__Archaeorhizomycetes	o__Archaeorhizomycetales	f__Archaeorhizomycetaceae	g__Archaeorhizomyces	s__Archaeorhizomyces_sp	OTU_163
OTU_168	0	0	1	564	1	0	4.04666	6.00337	0.919206	0.337683	0.04986	k__Fungi	p__Ascomycota	c__Dothideomycetes	o__Capnodiales	f__Cladosporiaceae	g__Toxicocladosporium	s__Toxicocladosporium_rubrigenum	OTU_168
OTU_169	0	0	0	318	1	0	8.66818	5.47739	1.80492	0.179119	0.04986	k__Fungi	p__Ascomycota	c__Archaeorhizomycetes	o__Archaeorhizomycetales	f__Archaeorhizomycetaceae	g__Archaeorhizomyces	s__Archaeorhizomyces_sp	OTU_169
OTU_17	0	0	0	379	0	0	8.06712	5.1708	0.944283	0.331179	0.04986	k__Fungi	p__Basidiomycota	c__Agaricomycetes	o__Agaricales	f__Bolbitiaceae	g__Pholiotina	s__Pholiotina_mediterranea	OTU_17
OTU_171	0	0	0	937	3	4	10.254	6.95983	3.15849	0.0755329	0.04986	k__Fungi	p__Ascomycota	c__Archaeorhizomycetes	o__Archaeorhizomycetales	f__Archaeorhizomycetaceae	g__Archaeorhizomyces	s__Archaeorhizomyces_sp	OTU_171
OTU_178	0	0	0	288	0	0	7.68357	4.87336	0.851257	0.356197	0.04986	k__Fungi	p__Glomeromycota	c__Glomeromycetes	o__Glomerales	f__Glomeraceae	g__unidentified	s__unidentified	OTU_178
OTU_181	12	6	2	0	72	16	3.25387	10.5721	0.982213	0.321653	0.04986	k__Fungi	p__Ascomycota	c__Saccharomycetes	o__Saccharomycetales	f__Saccharomycetaceae	g__Issatchenkia	s__Issatchenkia_orientalis	OTU_181
OTU_19	0	0	0	161	0	0	6.89283	4.29005	0.756314	0.384484	0.04986	k__Fungi	p__Ascomycota	c__unidentified	o__unidentified	f__unidentified	g__unidentified	s__unidentified	OTU_19
OTU_2	38	1	0	2	1	0	-4.76145	10.8484	1.73211	0.188141	0.04986	k__Fungi	p__Ascomycota	c__Saccharomycetes	o__Saccharomycetales	f__Saccharomycopsidaceae	g__Saccharomycopsis	s__Saccharomycopsis_fibuligera	OTU_2
OTU_22	0	0	0	152	0	0	6.81542	4.23605	0.74358	0.388517	0.04986	k__Fungi	p__Ascomycota	c__Leotiomycetes	o__Helotiales	f__Hyaloscyphaceae	g__Cistella	s__Cistella_sp	OTU_22
OTU_25	0	0	0	487	1	0	9.04421	5.85546	1.96941	0.16051	0.04986	k__Fungi	p__Basidiomycota	c__Agaricomycetes	o__Russulales	f__Russulaceae	g__Lactarius	s__Lactarius_horakii	OTU_25
OTU_28	0	0	0	272	0	0	7.60861	4.81314	0.884064	0.347091	0.04986	k__Fungi	p__Ascomycota	c__Sordariomycetes	o__Hypocreales	f__unidentified	g__unidentified	s__unidentified	OTU_28
OTU_3	13	3	0	3	0	0	-8.42005	11.6685	4.78398	0.0287257	0.04986	k__Fungi	p__Mucoromycota	c__Mucoromycetes	o__Mucorales	f__Rhizopodaceae	g__Rhizopus	s__Rhizopus_arrhizus	OTU_3
OTU_31	0	0	0	138	0	0	6.72428	4.32417	0.933582	0.333934	0.04986	k__Fungi	p__Ascomycota	c__Sordariomycetes	o__unidentified	f__unidentified	g__unidentified	s__unidentified	OTU_31
OTU_32	0	0	0	411	1	0	8.89083	5.62487	1.60927	0.204594	0.04986	k__Fungi	p__Basidiomycota	c__Agaricomycetes	o__Agaricales	f__Clavariaceae	g__Clavaria	s__Clavaria_sp	OTU_32
OTU_37	0	0	0	484	2	0	9.47786	6.20801	2.0696	0.150261	0.04986	k__Fungi	p__Chytridiomycota	c__Chytridiomycetes	o__unidentified	f__unidentified	g__unidentified	s__unidentified	OTU_37
OTU_4	295	546	789	82	8	0	-5.63767	13.8841	3.61174	0.0573729	0.04986	k__Fungi	p__Ascomycota	c__Saccharomycetes	o__Saccharomycetales	f__unidentified	g__unidentified	s__unidentified	OTU_4
OTU_42	0	0	0	313	0	0	7.80049	4.96212	0.890658	0.345299	0.04986	Noblasthit	NA	NA	NA	NA	NA	NA	OTU_42
OTU_44	0	0	0	189	0	0	7.14083	4.59018	1.02518	0.311293	0.04986	k__Fungi	p__Ascomycota	c__Dothideomycetes	o__Pleosporales	f__Phaeosphaeriaceae	g__Leptospora	s__Leptospora_rubella	OTU_44
OTU_48	0	0	0	265	1	0	8.49912	5.88421	2.42035	0.119768	0.04986	k__Fungi	p__Ascomycota	c__Eurotiomycetes	o__Eurotiales	f__Aspergillaceae	g__Aspergillus	s__Aspergillus_penicillioides	OTU_48
OTU_49	0	0	0	215	0	0	7.31389	4.70616	1.06669	0.301694	0.04986	k__Fungi	p__Ascomycota	c__Orbiliomycetes	o__Orbiliales	f__Orbiliaceae	g__unidentified	s__unidentified	OTU_49
OTU_51	0	0	0	231	0	0	7.40819	4.77365	1.0669	0.301646	0.04986	k__Fungi	p__Ascomycota	c__Lecanoromycetes	o__Lecanorales	f__Stereocaulaceae	g__Lepraria	s__Lepraria_granulata	OTU_51
OTU_52	0	0	0	274	0	0	7.6165	4.82083	0.860897	0.353488	0.04986	k__Fungi	p__Ascomycota	c__Sordariomycetes	o__Hypocreales	f__unidentified	g__unidentified	s__unidentified	OTU_52
OTU_53	0	0	0	273	0	0	7.63823	4.93136	1.15561	0.282377	0.04986	k__Fungi	p__Ascomycota	c__Lecanoromycetes	o__Lecanorales	f__Stereocaulaceae	g__Lepraria	s__Lepraria_granulata	OTU_53
OTU_54	0	0	0	232	0	0	7.38721	4.64878	0.819186	0.365418	0.04986	k__Fungi	p__unidentified	c__unidentified	o__unidentified	f__unidentified	g__unidentified	s__unidentified	OTU_54
OTU_58	0	0	0	281	0	0	7.64956	4.84736	0.846095	0.357659	0.04986	k__Fungi	p__Ascomycota	c__Eurotiomycetes	o__Eurotiales	f__Aspergillaceae	g__Aspergillus	s__Aspergillus_terreus	OTU_58
OTU_60	0	0	0	854	1	0	9.61895	6.45589	2.58153	0.108117	0.04986	k__Fungi	p__Ascomycota	c__Pezizomycetes	o__Pezizales	f__Pezizaceae	g__unidentified	s__unidentified	OTU_60
OTU_62	0	0	0	245	0	0	7.462	4.70458	0.830878	0.362019	0.04986	k__Fungi	p__Ascomycota	c__Leotiomycetes	o__Helotiales	f__unidentified	g__unidentified	s__unidentified	OTU_62
OTU_63	2	0	0	5	1180	6977	10.3706	14.5056	4.78663	0.0286816	0.04986	k__Fungi	p__Ascomycota	c__Saccharomycetes	o__Saccharomycetales	f__Phaffomycetaceae	g__Wickerhamomyces	s__Wickerhamomyces_anomalus	OTU_63
OTU_65	0	0	0	648	0	0	8.81942	5.78785	1.05003	0.305501	0.04986	k__Fungi	p__unidentified	c__unidentified	o__unidentified	f__unidentified	g__unidentified	s__unidentified	OTU_65
OTU_66	0	0	1	0	33	326	7.5775	9.31043	2.10425	0.14689	0.04986	k__Fungi	p__Ascomycota	c__Saccharomycetes	o__Saccharomycetales	f__Phaffomycetaceae	g__Wickerhamomyces	s__Wickerhamomyces_anomalus	OTU_66
OTU_69	1	1	0	963	2	0	2.98998	9.84946	1.04863	0.305823	0.04986	k__Fungi	p__Ascomycota	c__Eurotiomycetes	o__Eurotiales	f__Aspergillaceae	g__Aspergillus	s__Aspergillus_flavus	OTU_69
OTU_75	0	0	0	192	0	0	7.18816	5.28427	1.22984	0.267438	0.04986	k__Fungi	p__Mortierellomycota	c__Mortierellomycetes	o__Mortierellales	f__Mortierellaceae	g__Mortierella	s__Mortierella_alpina	OTU_75
OTU_78	0	0	0	160	0	0	6.88444	4.28417	0.754935	0.384918	0.04986	k__Fungi	p__Ascomycota	c__Eurotiomycetes	o__Chaetothyriales	f__Herpotrichiellaceae	g__unidentified	s__unidentified	OTU_78
OTU_80	0	0	0	273	0	0	7.61366	4.81699	0.884882	0.346868	0.04986	k__Fungi	p__Ascomycota	c__Eurotiomycetes	o__Eurotiales	f__Aspergillaceae	g__Penicillium	s__Penicillium_simplicissimum	OTU_80
OTU_84	0	0	0	311	6	1	10.4091	6.90198	2.73975	0.09788	0.04986	k__Fungi	p__Mortierellomycota	c__Mortierellomycetes	o__Mortierellales	f__Mortierellaceae	g__Mortierella	s__Mortierella_alpina	OTU_84
OTU_85	0	0	0	167	0	0	6.94218	4.32476	0.764414	0.381951	0.04986	k__Fungi	p__Ascomycota	c__Sordariomycetes	o__Hypocreales	f__Ophiocordycipitaceae	g__unidentified	s__unidentified	OTU_85
OTU_87	0	0	0	574	0	0	8.66164	5.71136	1.36657	0.242401	0.04986	k__Fungi	p__Ascomycota	c__Sordariomycetes	o__Sordariales	f__Chaetomiaceae	g__Botryotrichum	s__Botryotrichum_atrogriseum	OTU_87
OTU_89	0	0	0	325	0	0	7.8525	5.00265	0.896811	0.343638	0.04986	k__Fungi	p__Basidiomycota	c__Agaricomycetes	o__Sebacinales	f__Sebacinaceae	g__Sebacina	s__Sebacina_sp	OTU_89
OTU_90	0	0	0	289	0	0	7.70616	5.37012	1.06307	0.302516	0.04986	k__Fungi	p__Ascomycota	c__Leotiomycetes	o__Helotiales	f__unidentified	g__unidentified	s__unidentified	OTU_90
OTU_95	0	0	0	144	0	0	6.74282	4.18594	0.731441	0.392416	0.04986	k__Fungi	p__Ascomycota	c__Sordariomycetes	o__Sordariales	f__Chaetomiaceae	g__Chaetomium	s__Chaetomium_sp	OTU_95
OTU_96	0	0	0	246	0	0	7.4676	4.70877	0.831752	0.361766	0.04986	k__Fungi	p__unidentified	c__unidentified	o__unidentified	f__unidentified	g__unidentified	s__unidentified	OTU_96
OTU_98	2	1	0	1179	8	0	3.38353	8.04005	1.24445	0.264614	0.04986	k__Fungi	p__Ascomycota	c__Sordariomycetes	o__Sordariales	f__Chaetomiaceae	g__unidentified	s__unidentified	OTU_98
OTU_150	1	0	0	580	2	0	3.19187	6.45278	0.657993	0.417269	0.0511341	k__Fungi	p__unidentified	c__unidentified	o__unidentified	f__unidentified	g__unidentified	s__unidentified	OTU_150
OTU_20	0	0	0	62	0	0	5.6781	3.7639	0.6675	0.413925	0.0511341	Noblasthit	NA	NA	NA	NA	NA	NA	OTU_20
OTU_79	0	0	0	110	0	0	6.37894	3.94578	0.649758	0.420199	0.0511341	k__Fungi	p__Ascomycota	c__Eurotiomycetes	o__Onygenales	f__Onygenales_fam_Incertae_sedis	g__Chrysosporium	s__Chrysosporium_pseudomerdarium	OTU_79
OTU_11	0	0	0	97	0	0	6.2126	3.83919	0.623299	0.429824	0.0513615	k__Fungi	p__Basidiomycota	c__Tremellomycetes	o__Tremellales	f__unidentified	g__unidentified	s__unidentified	OTU_11
OTU_74	0	0	0	92	0	0	6.1429	3.79543	0.61221	0.433957	0.0513615	Noblasthit	NA	NA	NA	NA	NA	NA	OTU_74
OTU_173	0	1	0	357	1	0	3.14644	5.63062	0.581438	0.445749	0.0520442	k__Fungi	p__Glomeromycota	c__Glomeromycetes	o__Glomerales	f__Glomeraceae	g__Glomus	s__Glomus_sp	OTU_173
OTU_29	0	0	0	69	0	0	5.76699	3.5691	0.552559	0.457274	0.0526779	k__Fungi	p__Ascomycota	c__Lecanoromycetes	o__Lecanorales	f__Parmeliaceae	g__unidentified	s__unidentified	OTU_29
OTU_115	1	1	0	1094	0	0	2.50897	6.79	0.508139	0.475946	0.0541075	k__Fungi	p__Ascomycota	c__Dothideomycetes	o__Pleosporales	f__Cucurbitariaceae	g__Pyrenochaeta	s__Pyrenochaeta_unguis-hominis	OTU_115
OTU_140	1	1	0	649	1	0	2.25263	6.37397	0.448055	0.50326	0.0550702	k__Fungi	p__Ascomycota	c__Dothideomycetes	o__Capnodiales	f__Mycosphaerellaceae	g__Passalora	s__Passalora_arctostaphyli	OTU_140
OTU_142	0	1	0	429	0	0	2.66678	5.98071	0.466616	0.494548	0.0550702	k__Fungi	p__Ascomycota	c__Dothideomycetes	o__Capnodiales	f__Mycosphaerellaceae	g__Sphaerulina	s__Sphaerulina_sp	OTU_142
OTU_82	1	0	0	353	2	0	2.83133	6.05561	0.447478	0.503535	0.0550702	k__Fungi	p__Ascomycota	c__Dothideomycetes	o__Pleosporales	f__Phaeosphaeriaceae	g__Phaeosphaeria	s__Phaeosphaeria_caricis	OTU_82
OTU_59	1	0	0	541	1	0	2.7008	6.07804	0.410494	0.521719	0.0563456	k__Fungi	p__Ascomycota	c__Sordariomycetes	o__Hypocreales	f__Cordycipitaceae	g__Lecanicillium	s__Lecanicillium_primulinum	OTU_59
OTU_109	0	1	0	608	0	0	3.13409	5.81999	0.386853	0.533958	0.0568246	k__Fungi	p__Mortierellomycota	c__unidentified	o__unidentified	f__unidentified	g__unidentified	s__unidentified	OTU_109
OTU_67	0	1	0	321	0	0	2.27826	5.33992	0.376825	0.539307	0.0568246	k__Fungi	p__Ascomycota	c__Sordariomycetes	o__Hypocreales	f__Hypocreaceae	g__Trichoderma	s__Trichoderma_sp	OTU_67
OTU_94	0	1	0	477	0	0	2.79579	5.5579	0.327387	0.567201	0.0590436	k__Fungi	p__Ascomycota	c__Lecanoromycetes	o__Lecanorales	f__Stereocaulaceae	g__Lepraria	s__Lepraria_granulata	OTU_94
OTU_134	0	1	0	272	0	0	2.05213	5.54385	0.297214	0.585634	0.0594992	k__Fungi	p__Ascomycota	c__Saccharomycetes	o__Saccharomycetales	f__Saccharomycetales_fam_Incertae_sedis	g__Candida	s__Candida_parapsilosis	OTU_134
OTU_141	2	0	0	932	1	0	2.19266	6.71759	0.269236	0.603844	0.0594992	k__Fungi	p__Mortierellomycota	c__Mortierellomycetes	o__Mortierellales	f__Mortierellaceae	g__Mortierella	s__Mortierella_elongata	OTU_141
OTU_160	0	1	0	372	0	0	2.45222	5.30178	0.266728	0.605535	0.0594992	k__Fungi	p__unidentified	c__unidentified	o__unidentified	f__unidentified	g__unidentified	s__unidentified	OTU_160
OTU_165	2	0	0	578	1	0	1.73012	6.3937	0.255978	0.612897	0.0594992	k__Fungi	p__Ascomycota	c__Archaeorhizomycetes	o__Archaeorhizomycetales	f__Archaeorhizomycetaceae	g__Archaeorhizomyces	s__Archaeorhizomyces_sp	OTU_165
OTU_166	1	0	0	776	0	0	2.58599	6.1658	0.257849	0.611602	0.0594992	k__Fungi	p__Ascomycota	c__Dothideomycetes	o__Capnodiales	f__Cladosporiaceae	g__Toxicocladosporium	s__Toxicocladosporium_rubrigenum	OTU_166
OTU_76	0	1	0	363	0	0	2.41849	5.27726	0.260409	0.609839	0.0594992	k__Fungi	p__Ascomycota	c__Sordariomycetes	o__Sordariales	f__Chaetomiaceae	g__Chaetomium	s__Chaetomium_sp	OTU_76
OTU_175	0	2	0	667	0	0	2.29332	6.01846	0.21804	0.640538	0.0614916	k__Fungi	p__Glomeromycota	c__Glomeromycetes	o__Glomerales	f__Glomeraceae	g__unidentified	s__unidentified	OTU_175
OTU_148	1	0	0	621	0	0	2.27131	5.9234	0.201684	0.653365	0.0616964	k__Fungi	p__Ascomycota	c__Dothideomycetes	o__Pleosporales	f__Didymellaceae	g__Neoascochyta	s__Neoascochyta_europaea	OTU_148
OTU_158	0	2	0	615	0	0	2.17919	5.93368	0.197247	0.656952	0.0616964	k__Fungi	p__unidentified	c__unidentified	o__unidentified	f__unidentified	g__unidentified	s__unidentified	OTU_158
OTU_125	1	0	0	420	0	0	1.78124	5.59671	0.172663	0.677756	0.0629657	k__Fungi	p__unidentified	c__unidentified	o__unidentified	f__unidentified	g__unidentified	s__unidentified	OTU_125
OTU_1	1	0	0	476	0	0	1.90454	5.64676	0.150109	0.698432	0.0641963	Noblasthit	NA	NA	NA	NA	NA	NA	OTU_1
OTU_124	1	0	0	439	0	0	1.79261	5.56542	0.134384	0.713929	0.06493	k__Fungi	p__Ascomycota	c__Dothideomycetes	o__Pleosporales	f__Lentitheciaceae	g__Keissleriella	s__Keissleriella_quadriseptata	OTU_124
OTU_176	27	20	49	28	47	89	0.89974	10.4469	0.114081	0.735544	0.066199	k__Fungi	p__Ascomycota	c__Saccharomycetes	o__Saccharomycetales	f__Saccharomycetaceae	g__Issatchenkia	s__Issatchenkia_orientalis	OTU_176
OTU_144	217	185	1	562	267	1	0.842226	18.7569	0.0987547	0.753329	0.0671007	k__Fungi	p__Ascomycota	c__Saccharomycetes	o__Saccharomycetales	f__unidentified	g__unidentified	s__unidentified	OTU_144
OTU_35	0	1	0	141	0	0	1.16404	4.59136	0.0849764	0.770663	0.0672579	k__Fungi	p__Ascomycota	c__Sordariomycetes	o__unidentified	f__unidentified	g__unidentified	s__unidentified	OTU_35
OTU_38	0	1	0	143	0	0	1.18252	4.60112	0.0875967	0.767255	0.0672579	k__Fungi	p__Ascomycota	c__Sordariomycetes	o__Xylariales	f__unidentified	g__unidentified	s__unidentified	OTU_38
OTU_33	29851	26746	27384	11003	37453	40159	0.590714	20.212	0.0658327	0.797504	0.0689043	k__Fungi	p__Ascomycota	c__Saccharomycetes	o__Saccharomycetales	f__Saccharomycetaceae	g__Issatchenkia	s__Issatchenkia_orientalis	OTU_33
OTU_41	17	18	0	630	17	0	0.595733	14.0865	0.0449601	0.832077	0.0711797	k__Fungi	p__Basidiomycota	c__Tremellomycetes	o__Trichosporonales	f__Trichosporonaceae	g__Trichosporon	s__Trichosporon_asahii	OTU_41
OTU_104	1	0	0	228	0	0	0.902145	4.95868	0.037294	0.846868	0.0715857	k__Fungi	p__Ascomycota	c__Sordariomycetes	o__Sordariales	f__Chaetomiaceae	g__Acrophialophora	s__Acrophialophora_levis	OTU_104
OTU_18	35	39	0	17	39	0	0.561378	11.3378	0.0341473	0.853394	0.0715857	k__Fungi	p__Ascomycota	c__Saccharomycetes	o__Saccharomycetales	f__unidentified	g__unidentified	s__unidentified	OTU_18
OTU_180	1	0	0	172	0	0	0.584474	4.86082	0.020273	0.886777	0.0736707	k__Fungi	p__Glomeromycota	c__Glomeromycetes	o__Glomerales	f__Glomeraceae	g__unidentified	s__unidentified	OTU_180
OTU_127	33552	36513	35864	11500	24824	16524	-0.284735	20.0346	0.0154269	0.901153	0.074152	k__Fungi	p__Ascomycota	c__Saccharomycetes	o__Saccharomycetales	f__Saccharomycetaceae	g__Issatchenkia	s__Issatchenkia_orientalis	OTU_127
OTU_97	1	0	0	144	0	0	0.290024	4.59155	0.00403005	0.949382	0.0773836	k__Fungi	p__Ascomycota	c__Sordariomycetes	o__Hypocreales	f__unidentified	g__unidentified	s__unidentified	OTU_97
OTU_14	0	0	0	0	0	0	0	9.06699	0	1	0.08	k__Fungi	p__Ascomycota	c__Saccharomycetes	o__Saccharomycetales	f__unidentified	g__unidentified	s__unidentified	OTU_14
OTU_57	2	1	0	320	0	0	0.0166141	5.64615	1.93025e-05	0.996495	0.08	k__Fungi	p__Basidiomycota	c__Agaricomycetes	o__Russulales	f__Russulaceae	g__Russula	s__Russula_nuoljae	OTU_57

## Sheet: GB0d_to_GB24d
Row.names	GB0dITS1_1	GB0dITS1_2	GB0dITS1_3	GB24dITS1_1	GB24dITS1_2	GB24dITS1_3	logFC	logCPM	LR	PValue	padj	Kindom	Phylum	Class	Order	Family	Genus	species	asv
OTU_3	509	408	336	3	0	0	-12.947	11.6685	8.68147	0.00321462	0.0277743	k__Fungi	p__Mucoromycota	c__Mucoromycetes	o__Mucorales	f__Rhizopodaceae	g__Rhizopus	s__Rhizopus_arrhizus	OTU_3
OTU_33	247	301	351	11003	37453	40159	8.35152	20.212	6.97239	0.00827769	0.0357596	k__Fungi	p__Ascomycota	c__Saccharomycetes	o__Saccharomycetales	f__Saccharomycetaceae	g__Issatchenkia	s__Issatchenkia_orientalis	OTU_33
OTU_1	0	0	0	476	0	0	8.39839	5.64676	1.52117	0.217442	0.0398107	Noblasthit	NA	NA	NA	NA	NA	NA	OTU_1
OTU_100	0	1	1	2158	8	0	5.8852	8.27261	2.21596	0.13659	0.0398107	k__Fungi	p__Ascomycota	c__Dothideomycetes	o__Pleosporales	f__unidentified	g__unidentified	s__unidentified	OTU_100
OTU_102	0	0	0	259	0	0	7.53683	4.76203	1.00955	0.315011	0.0398107	k__Fungi	p__Ascomycota	c__Dothideomycetes	o__Pleosporales	f__unidentified	g__unidentified	s__unidentified	OTU_102
OTU_104	0	0	0	228	0	0	7.38886	4.95868	1.31376	0.251715	0.0398107	k__Fungi	p__Ascomycota	c__Sordariomycetes	o__Sordariales	f__Chaetomiaceae	g__Acrophialophora	s__Acrophialophora_levis	OTU_104
OTU_105	0	0	0	79	1	0	7.85569	4.35049	1.53954	0.214686	0.0398107	k__Fungi	p__unidentified	c__unidentified	o__unidentified	f__unidentified	g__unidentified	s__unidentified	OTU_105
OTU_107	0	0	0	297	0	0	7.72788	4.90603	1.06982	0.300987	0.0398107	k__Fungi	p__unidentified	c__unidentified	o__unidentified	f__unidentified	g__unidentified	s__unidentified	OTU_107
OTU_109	0	0	0	608	0	0	8.74177	5.81999	1.64825	0.199197	0.0398107	k__Fungi	p__Mortierellomycota	c__unidentified	o__unidentified	f__unidentified	g__unidentified	s__unidentified	OTU_109
OTU_112	0	0	0	413	0	0	8.18695	5.26654	1.15532	0.282438	0.0398107	k__Fungi	p__Mortierellomycota	c__Mortierellomycetes	o__Mortierellales	f__unidentified	g__unidentified	s__unidentified	OTU_112
OTU_113	0	0	0	663	5	0	10.4733	7.03107	2.33079	0.126838	0.0398107	k__Fungi	p__Ascomycota	c__Sordariomycetes	o__Hypocreales	f__Stachybotryaceae	g__Stachybotrys	s__Stachybotrys_limonispora	OTU_113
OTU_118	0	0	0	402	0	0	8.14926	5.23632	1.14966	0.28362	0.0398107	k__Fungi	p__Ascomycota	c__Sordariomycetes	o__Hypocreales	f__Stachybotryaceae	g__Striatibotrys	s__Striatibotrys_eucylindrospora	OTU_118
OTU_120	0	1	0	401	1	0	4.1636	5.67721	0.94578	0.330796	0.0398107	k__Fungi	p__Ascomycota	c__Eurotiomycetes	o__Eurotiales	f__Aspergillaceae	g__Aspergillus	s__Aspergillus_versicolor	OTU_120
OTU_122	0	0	0	318	0	0	7.82245	4.97916	1.08432	0.297732	0.0398107	k__Fungi	p__Basidiomycota	c__Tremellomycetes	o__Holtermanniales	f__Holtermanniales_fam_Incertae_sedis	g__Holtermanniella	s__Holtermanniella_takashimae	OTU_122
OTU_123	0	0	0	256	0	0	7.52237	4.74994	1.02896	0.310404	0.0398107	k__Fungi	p__Basidiomycota	c__Tremellomycetes	o__Filobasidiales	f__Filobasidiaceae	g__Naganishia	s__Naganishia_albida	OTU_123
OTU_124	0	0	0	439	0	0	8.28594	5.56542	1.49669	0.221181	0.0398107	k__Fungi	p__Ascomycota	c__Dothideomycetes	o__Pleosporales	f__Lentitheciaceae	g__Keissleriella	s__Keissleriella_quadriseptata	OTU_124
OTU_127	375	455	572	11500	24824	16524	7.11601	20.0346	5.64934	0.017462	0.0398107	k__Fungi	p__Ascomycota	c__Saccharomycetes	o__Saccharomycetales	f__Saccharomycetaceae	g__Issatchenkia	s__Issatchenkia_orientalis	OTU_127
OTU_130	0	0	0	279	3	0	9.57557	6.04314	2.04543	0.152663	0.0398107	k__Fungi	p__unidentified	c__unidentified	o__unidentified	f__unidentified	g__unidentified	s__unidentified	OTU_130
OTU_136	0	4	0	701	7	0	4.18049	7.56671	0.995151	0.318487	0.0398107	k__Fungi	p__Ascomycota	c__Sordariomycetes	o__Hypocreales	f__Nectriaceae	g__unidentified	s__unidentified	OTU_136
OTU_14	0	214	0	0	0	0	-12.3849	9.06699	2.16183	0.141476	0.0398107	k__Fungi	p__Ascomycota	c__Saccharomycetes	o__Saccharomycetales	f__unidentified	g__unidentified	s__unidentified	OTU_14
OTU_140	0	0	1	649	1	0	4.61245	6.37397	1.54976	0.213171	0.0398107	k__Fungi	p__Ascomycota	c__Dothideomycetes	o__Capnodiales	f__Mycosphaerellaceae	g__Passalora	s__Passalora_arctostaphyli	OTU_140
OTU_141	0	0	0	932	1	0	9.71203	6.71759	2.38022	0.12288	0.0398107	k__Fungi	p__Mortierellomycota	c__Mortierellomycetes	o__Mortierellales	f__Mortierellaceae	g__Mortierella	s__Mortierella_elongata	OTU_141
OTU_144	58224	58918	58144	562	267	1	-6.3851	18.7569	3.64205	0.0563374	0.0398107	k__Fungi	p__Ascomycota	c__Saccharomycetes	o__Saccharomycetales	f__unidentified	g__unidentified	s__unidentified	OTU_144
OTU_148	0	0	0	621	0	0	8.76906	5.9234	1.57378	0.209658	0.0398107	k__Fungi	p__Ascomycota	c__Dothideomycetes	o__Pleosporales	f__Didymellaceae	g__Neoascochyta	s__Neoascochyta_europaea	OTU_148
OTU_149	0	0	0	250	0	0	7.48976	4.7254	1.0239	0.311596	0.0398107	k__Fungi	p__Ascomycota	c__Sordariomycetes	o__Sordariales	f__Lasiosphaeriaceae	g__Cladorrhinum	s__Cladorrhinum_bulbillosum	OTU_149
OTU_150	0	1	0	580	2	0	4.90338	6.45278	1.39207	0.238056	0.0398107	k__Fungi	p__unidentified	c__unidentified	o__unidentified	f__unidentified	g__unidentified	s__unidentified	OTU_150
OTU_156	0	0	1	1490	3	0	5.93303	7.49609	2.25926	0.132817	0.0398107	k__Fungi	p__Basidiomycota	c__Tremellomycetes	o__Tremellales	f__Tremellaceae	g__Cryptococcus	s__Cryptococcus_sp	OTU_156
OTU_158	0	0	0	615	0	0	8.75619	5.93368	1.59662	0.206382	0.0398107	k__Fungi	p__unidentified	c__unidentified	o__unidentified	f__unidentified	g__unidentified	s__unidentified	OTU_158
OTU_159	0	0	0	309	0	0	7.78268	4.94833	1.07825	0.299089	0.0398107	k__Fungi	p__Ascomycota	c__Sordariomycetes	o__Sordariales	f__unidentified	g__unidentified	s__unidentified	OTU_159
OTU_160	0	0	0	372	0	0	8.06167	5.30178	1.54469	0.213921	0.0398107	k__Fungi	p__unidentified	c__unidentified	o__unidentified	f__unidentified	g__unidentified	s__unidentified	OTU_160
OTU_163	0	0	0	256	0	0	7.52237	4.74994	1.02896	0.310404	0.0398107	k__Fungi	p__Ascomycota	c__Archaeorhizomycetes	o__Archaeorhizomycetales	f__Archaeorhizomycetaceae	g__Archaeorhizomyces	s__Archaeorhizomyces_sp	OTU_163
OTU_165	1	1	0	578	1	0	3.52961	6.3937	0.961416	0.32683	0.0398107	k__Fungi	p__Ascomycota	c__Archaeorhizomycetes	o__Archaeorhizomycetales	f__Archaeorhizomycetaceae	g__Archaeorhizomyces	s__Archaeorhizomyces_sp	OTU_165
OTU_166	0	0	0	776	0	0	9.08301	6.1658	1.66442	0.197007	0.0398107	k__Fungi	p__Ascomycota	c__Dothideomycetes	o__Capnodiales	f__Cladosporiaceae	g__Toxicocladosporium	s__Toxicocladosporium_rubrigenum	OTU_166
OTU_168	0	0	0	564	1	0	9.18581	6.00337	2.5261	0.111976	0.0398107	k__Fungi	p__Ascomycota	c__Dothideomycetes	o__Capnodiales	f__Cladosporiaceae	g__Toxicocladosporium	s__Toxicocladosporium_rubrigenum	OTU_168
OTU_17	0	0	0	379	0	0	8.06712	5.1708	1.13726	0.286233	0.0398107	k__Fungi	p__Basidiomycota	c__Agaricomycetes	o__Agaricales	f__Bolbitiaceae	g__Pholiotina	s__Pholiotina_mediterranea	OTU_17
OTU_171	2	0	0	937	3	4	4.56677	6.95983	1.53799	0.214917	0.0398107	k__Fungi	p__Ascomycota	c__Archaeorhizomycetes	o__Archaeorhizomycetales	f__Archaeorhizomycetaceae	g__Archaeorhizomyces	s__Archaeorhizomyces_sp	OTU_171
OTU_173	0	0	0	357	1	0	8.76432	5.63062	2.30316	0.129111	0.0398107	k__Fungi	p__Glomeromycota	c__Glomeromycetes	o__Glomerales	f__Glomeraceae	g__Glomus	s__Glomus_sp	OTU_173
OTU_175	0	0	0	667	0	0	8.87044	6.01846	1.63444	0.20109	0.0398107	k__Fungi	p__Glomeromycota	c__Glomeromycetes	o__Glomerales	f__Glomeraceae	g__unidentified	s__unidentified	OTU_175
OTU_176	0	0	3	28	47	89	6.90922	10.4469	4.01414	0.0451203	0.0398107	k__Fungi	p__Ascomycota	c__Saccharomycetes	o__Saccharomycetales	f__Saccharomycetaceae	g__Issatchenkia	s__Issatchenkia_orientalis	OTU_176
OTU_178	0	0	0	288	0	0	7.68357	4.87336	1.03553	0.308863	0.0398107	k__Fungi	p__Glomeromycota	c__Glomeromycetes	o__Glomerales	f__Glomeraceae	g__unidentified	s__unidentified	OTU_178
OTU_181	1	0	1	0	72	16	8.09682	10.5721	3.84511	0.0498911	0.0398107	k__Fungi	p__Ascomycota	c__Saccharomycetes	o__Saccharomycetales	f__Saccharomycetaceae	g__Issatchenkia	s__Issatchenkia_orientalis	OTU_181
OTU_19	0	0	0	161	0	0	6.89283	4.29005	0.949838	0.329761	0.0398107	k__Fungi	p__Ascomycota	c__unidentified	o__unidentified	f__unidentified	g__unidentified	s__unidentified	OTU_19
OTU_2	204	210	172	2	1	0	-6.76439	10.8484	3.02866	0.0818055	0.0398107	k__Fungi	p__Ascomycota	c__Saccharomycetes	o__Saccharomycetales	f__Saccharomycopsidaceae	g__Saccharomycopsis	s__Saccharomycopsis_fibuligera	OTU_2
OTU_22	0	0	0	152	0	0	6.81542	4.23605	0.936789	0.333105	0.0398107	k__Fungi	p__Ascomycota	c__Leotiomycetes	o__Helotiales	f__Hyaloscyphaceae	g__Cistella	s__Cistella_sp	OTU_22
OTU_25	1	0	0	487	1	0	4.32951	5.85546	1.00345	0.316478	0.0398107	k__Fungi	p__Basidiomycota	c__Agaricomycetes	o__Russulales	f__Russulaceae	g__Lactarius	s__Lactarius_horakii	OTU_25
OTU_28	0	0	0	272	0	0	7.60861	4.81314	1.08186	0.298282	0.0398107	k__Fungi	p__Ascomycota	c__Sordariomycetes	o__Hypocreales	f__unidentified	g__unidentified	s__unidentified	OTU_28
OTU_32	0	0	0	411	1	0	8.89083	5.62487	1.93535	0.164174	0.0398107	k__Fungi	p__Basidiomycota	c__Agaricomycetes	o__Agaricales	f__Clavariaceae	g__Clavaria	s__Clavaria_sp	OTU_32
OTU_4	909	819	1249	82	8	0	-5.60486	13.8841	3.58079	0.0584514	0.0398107	k__Fungi	p__Ascomycota	c__Saccharomycetes	o__Saccharomycetales	f__unidentified	g__unidentified	s__unidentified	OTU_4
OTU_41	2389	1906	2461	630	17	0	-5.518	14.0865	2.67712	0.101799	0.0398107	k__Fungi	p__Basidiomycota	c__Tremellomycetes	o__Trichosporonales	f__Trichosporonaceae	g__Trichosporon	s__Trichosporon_asahii	OTU_41
OTU_42	0	0	0	313	0	0	7.80049	4.96212	1.08097	0.29848	0.0398107	Noblasthit	NA	NA	NA	NA	NA	NA	OTU_42
OTU_52	0	0	0	274	0	0	7.6165	4.82083	1.05124	0.305221	0.0398107	k__Fungi	p__Ascomycota	c__Sordariomycetes	o__Hypocreales	f__unidentified	g__unidentified	s__unidentified	OTU_52
OTU_54	0	0	0	232	0	0	7.38721	4.64878	1.00792	0.315401	0.0398107	k__Fungi	p__unidentified	c__unidentified	o__unidentified	f__unidentified	g__unidentified	s__unidentified	OTU_54
OTU_57	0	0	0	320	0	0	7.87326	5.64615	1.80493	0.179117	0.0398107	k__Fungi	p__Basidiomycota	c__Agaricomycetes	o__Russulales	f__Russulaceae	g__Russula	s__Russula_nuoljae	OTU_57
OTU_58	0	0	0	281	0	0	7.64956	4.84736	1.03043	0.310059	0.0398107	k__Fungi	p__Ascomycota	c__Eurotiomycetes	o__Eurotiales	f__Aspergillaceae	g__Aspergillus	s__Aspergillus_terreus	OTU_58
OTU_59	0	0	0	541	1	0	9.14517	6.07804	2.32743	0.127112	0.0398107	k__Fungi	p__Ascomycota	c__Sordariomycetes	o__Hypocreales	f__Cordycipitaceae	g__Lecanicillium	s__Lecanicillium_primulinum	OTU_59
OTU_60	1	1	0	854	1	0	3.93849	6.45589	1.08523	0.29753	0.0398107	k__Fungi	p__Ascomycota	c__Pezizomycetes	o__Pezizales	f__Pezizaceae	g__unidentified	s__unidentified	OTU_60
OTU_62	0	0	0	245	0	0	7.462	4.70458	1.01958	0.312619	0.0398107	k__Fungi	p__Ascomycota	c__Leotiomycetes	o__Helotiales	f__unidentified	g__unidentified	s__unidentified	OTU_62
OTU_63	1	3	0	5	1180	6977	11.1868	14.5056	5.30727	0.0212366	0.0398107	k__Fungi	p__Ascomycota	c__Saccharomycetes	o__Saccharomycetales	f__Phaffomycetaceae	g__Wickerhamomyces	s__Wickerhamomyces_anomalus	OTU_63
OTU_65	0	0	0	648	0	0	8.81942	5.78785	1.23751	0.265951	0.0398107	k__Fungi	p__unidentified	c__unidentified	o__unidentified	f__unidentified	g__unidentified	s__unidentified	OTU_65
OTU_66	0	0	0	0	33	326	12.6985	9.31043	3.62084	0.05706	0.0398107	k__Fungi	p__Ascomycota	c__Saccharomycetes	o__Saccharomycetales	f__Phaffomycetaceae	g__Wickerhamomyces	s__Wickerhamomyces_anomalus	OTU_66
OTU_69	90	105	126	963	2	0	-2.94976	9.84946	1.13228	0.287289	0.0398107	k__Fungi	p__Ascomycota	c__Eurotiomycetes	o__Eurotiales	f__Aspergillaceae	g__Aspergillus	s__Aspergillus_flavus	OTU_69
OTU_76	0	0	0	363	0	0	8.02798	5.27726	1.5367	0.21511	0.0398107	k__Fungi	p__Ascomycota	c__Sordariomycetes	o__Sordariales	f__Chaetomiaceae	g__Chaetomium	s__Chaetomium_sp	OTU_76
OTU_78	0	0	0	160	0	0	6.88444	4.28417	0.948427	0.33012	0.0398107	k__Fungi	p__Ascomycota	c__Eurotiomycetes	o__Chaetothyriales	f__Herpotrichiellaceae	g__unidentified	s__unidentified	OTU_78
OTU_80	0	0	0	273	0	0	7.61366	4.81699	1.08267	0.298101	0.0398107	k__Fungi	p__Ascomycota	c__Eurotiomycetes	o__Eurotiales	f__Aspergillaceae	g__Penicillium	s__Penicillium_simplicissimum	OTU_80
OTU_82	0	0	0	353	2	0	9.27449	6.05561	2.38736	0.12232	0.0398107	k__Fungi	p__Ascomycota	c__Dothideomycetes	o__Pleosporales	f__Phaeosphaeriaceae	g__Phaeosphaeria	s__Phaeosphaeria_caricis	OTU_82
OTU_84	0	0	0	311	6	1	10.4091	6.90198	3.21088	0.0731502	0.0398107	k__Fungi	p__Mortierellomycota	c__Mortierellomycetes	o__Mortierellales	f__Mortierellaceae	g__Mortierella	s__Mortierella_alpina	OTU_84
OTU_85	0	0	0	167	0	0	6.94218	4.32476	0.95811	0.327663	0.0398107	k__Fungi	p__Ascomycota	c__Sordariomycetes	o__Hypocreales	f__Ophiocordycipitaceae	g__unidentified	s__unidentified	OTU_85
OTU_89	0	0	0	325	0	0	7.8525	5.00265	1.08645	0.297259	0.0398107	k__Fungi	p__Basidiomycota	c__Agaricomycetes	o__Sebacinales	f__Sebacinaceae	g__Sebacina	s__Sebacina_sp	OTU_89
OTU_94	0	0	0	477	0	0	8.40438	5.5579	1.60135	0.205713	0.0398107	k__Fungi	p__Ascomycota	c__Lecanoromycetes	o__Lecanorales	f__Stereocaulaceae	g__Lepraria	s__Lepraria_granulata	OTU_94
OTU_95	0	0	0	144	0	0	6.74282	4.18594	0.924241	0.336364	0.0398107	k__Fungi	p__Ascomycota	c__Sordariomycetes	o__Sordariales	f__Chaetomiaceae	g__Chaetomium	s__Chaetomium_sp	OTU_95
OTU_96	0	0	0	246	0	0	7.4676	4.70877	1.02045	0.312412	0.0398107	k__Fungi	p__unidentified	c__unidentified	o__unidentified	f__unidentified	g__unidentified	s__unidentified	OTU_96
OTU_97	0	0	0	144	0	0	6.77343	4.59155	1.16624	0.280174	0.0398107	k__Fungi	p__Ascomycota	c__Sordariomycetes	o__Hypocreales	f__unidentified	g__unidentified	s__unidentified	OTU_97
OTU_98	3	2	1	1179	8	0	3.94477	8.04005	1.6679	0.19654	0.0398107	k__Fungi	p__Ascomycota	c__Sordariomycetes	o__Sordariales	f__Chaetomiaceae	g__unidentified	s__unidentified	OTU_98
OTU_11	0	0	0	97	0	0	6.2126	3.83919	0.803345	0.370095	0.0408956	k__Fungi	p__Basidiomycota	c__Tremellomycetes	o__Tremellales	f__unidentified	g__unidentified	s__unidentified	OTU_11
OTU_155	0	0	1	303	1	0	3.91285	5.43728	0.838317	0.359879	0.0408956	k__Fungi	p__Ascomycota	c__Dothideomycetes	o__unidentified	f__unidentified	g__unidentified	s__unidentified	OTU_155
OTU_169	1	0	0	318	1	0	3.95348	5.47739	0.852832	0.355752	0.0408956	k__Fungi	p__Ascomycota	c__Archaeorhizomycetes	o__Archaeorhizomycetales	f__Archaeorhizomycetaceae	g__Archaeorhizomyces	s__Archaeorhizomyces_sp	OTU_169
OTU_37	0	2	0	484	2	0	3.80465	6.20801	0.790564	0.37393	0.0408956	k__Fungi	p__Chytridiomycota	c__Chytridiomycetes	o__unidentified	f__unidentified	g__unidentified	s__unidentified	OTU_37
OTU_74	0	0	0	92	0	0	6.1429	3.79543	0.791524	0.37364	0.0408956	Noblasthit	NA	NA	NA	NA	NA	NA	OTU_74
OTU_79	0	0	0	110	0	0	6.37894	3.94578	0.831327	0.361889	0.0408956	k__Fungi	p__Ascomycota	c__Eurotiomycetes	o__Onygenales	f__Onygenales_fam_Incertae_sedis	g__Chrysosporium	s__Chrysosporium_pseudomerdarium	OTU_79
OTU_29	0	0	0	69	0	0	5.76699	3.5691	0.72691	0.393887	0.0425397	k__Fungi	p__Ascomycota	c__Lecanoromycetes	o__Lecanorales	f__Parmeliaceae	g__unidentified	s__unidentified	OTU_29
OTU_125	0	1	0	420	0	0	3.53815	5.59671	0.62169	0.43042	0.0452726	k__Fungi	p__unidentified	c__unidentified	o__unidentified	f__unidentified	g__unidentified	s__unidentified	OTU_125
OTU_146	0	0	2	441	1	0	3.2633	5.83198	0.609673	0.434911	0.0452726	k__Fungi	p__Ascomycota	c__Sordariomycetes	o__Hypocreales	f__Hypocreales_fam_Incertae_sedis	g__Acremonium	s__Acremonium_sp	OTU_146
OTU_157	0	1	1	719	0	0	3.31068	6.02211	0.632966	0.426269	0.0452726	k__Fungi	p__Ascomycota	c__Dothideomycetes	o__Pleosporales	f__Didymellaceae	g__Pseudoascochyta	s__Pseudoascochyta_novae-zelandiae	OTU_157
OTU_87	1	0	0	574	0	0	3.94664	5.71136	0.588506	0.442997	0.0455654	k__Fungi	p__Ascomycota	c__Sordariomycetes	o__Sordariales	f__Chaetomiaceae	g__Botryotrichum	s__Botryotrichum_atrogriseum	OTU_87
OTU_115	2	3	0	1094	0	0	2.60811	6.79	0.572565	0.449242	0.0456641	k__Fungi	p__Ascomycota	c__Dothideomycetes	o__Pleosporales	f__Cucurbitariaceae	g__Pyrenochaeta	s__Pyrenochaeta_unguis-hominis	OTU_115
OTU_137	1	0	0	450	0	0	3.6086	5.44397	0.521805	0.470073	0.0472259	k__Fungi	p__Basidiomycota	c__Microbotryomycetes	o__Sporidiobolales	f__Sporidiobolaceae	g__Rhodotorula	s__Rhodotorula_nothofagi	OTU_137
OTU_143	1	0	0	314	0	0	3.11178	5.07028	0.406438	0.523783	0.0514259	k__Fungi	p__Basidiomycota	c__Tremellomycetes	o__Tremellales	f__unidentified	g__unidentified	s__unidentified	OTU_143
OTU_153	863	525	427	2	72	11	-1.69892	12.563	0.414093	0.519899	0.0514259	k__Fungi	p__Ascomycota	c__Saccharomycetes	o__Saccharomycetales	f__Saccharomycetales_fam_Incertae_sedis	g__Candida	s__Candida_tropicalis	OTU_153
OTU_53	0	1	0	273	0	0	2.93645	4.93136	0.382561	0.536236	0.0515277	k__Fungi	p__Ascomycota	c__Lecanoromycetes	o__Lecanorales	f__Stereocaulaceae	g__Lepraria	s__Lepraria_granulata	OTU_53
OTU_67	1	0	1	321	0	0	2.21131	5.33992	0.381603	0.536747	0.0515277	k__Fungi	p__Ascomycota	c__Sordariomycetes	o__Hypocreales	f__Hypocreaceae	g__Trichoderma	s__Trichoderma_sp	OTU_67
OTU_117	14	0	2	754	5	0	1.86098	7.5281	0.322709	0.569984	0.0519268	k__Fungi	p__unidentified	c__unidentified	o__unidentified	f__unidentified	g__unidentified	s__unidentified	OTU_117
OTU_129	0	4	0	1030	0	0	2.82443	6.51353	0.301451	0.582974	0.0519268	k__Fungi	p__unidentified	c__unidentified	o__unidentified	f__unidentified	g__unidentified	s__unidentified	OTU_129
OTU_131	1	0	1	353	0	0	2.32346	5.28011	0.345473	0.556687	0.0519268	k__Fungi	p__Ascomycota	c__Dothideomycetes	o__Pleosporales	f__Cucurbitariaceae	g__Neocucurbitaria	s__Neocucurbitaria_vachelliae	OTU_131
OTU_152	0	0	1	258	0	0	2.84157	4.87814	0.346393	0.556162	0.0519268	k__Fungi	p__Ascomycota	c__Taphrinomycetes	o__Taphrinales	f__Protomycetaceae	g__Protomyces	s__Protomyces_inouyei	OTU_152
OTU_180	0	1	0	172	0	0	2.33339	4.86082	0.309827	0.577786	0.0519268	k__Fungi	p__Glomeromycota	c__Glomeromycetes	o__Glomerales	f__Glomeraceae	g__unidentified	s__unidentified	OTU_180
OTU_49	0	1	0	215	0	0	2.61212	4.70616	0.310192	0.577562	0.0519268	k__Fungi	p__Ascomycota	c__Orbiliomycetes	o__Orbiliales	f__Orbiliaceae	g__unidentified	s__unidentified	OTU_49
OTU_51	1	0	0	231	0	0	2.69321	4.77365	0.316736	0.573576	0.0519268	k__Fungi	p__Ascomycota	c__Lecanoromycetes	o__Lecanorales	f__Stereocaulaceae	g__Lepraria	s__Lepraria_granulata	OTU_51
OTU_35	1	0	0	141	0	0	2.06614	4.59136	0.263943	0.607424	0.0524814	k__Fungi	p__Ascomycota	c__Sordariomycetes	o__unidentified	f__unidentified	g__unidentified	s__unidentified	OTU_35
OTU_38	1	0	0	143	0	0	2.0846	4.60112	0.268241	0.604514	0.0524814	k__Fungi	p__Ascomycota	c__Sordariomycetes	o__Xylariales	f__unidentified	g__unidentified	s__unidentified	OTU_38
OTU_44	0	1	0	189	0	0	2.43904	4.59018	0.275819	0.599455	0.0524814	k__Fungi	p__Ascomycota	c__Dothideomycetes	o__Pleosporales	f__Phaeosphaeriaceae	g__Leptospora	s__Leptospora_rubella	OTU_44
OTU_31	0	1	0	138	0	0	2.02243	4.32417	0.200969	0.65394	0.055941	k__Fungi	p__Ascomycota	c__Sordariomycetes	o__unidentified	f__unidentified	g__unidentified	s__unidentified	OTU_31
OTU_48	4	1	3	265	1	0	0.833776	5.88421	0.078939	0.77874	0.0659639	k__Fungi	p__Ascomycota	c__Eurotiomycetes	o__Eurotiales	f__Aspergillaceae	g__Aspergillus	s__Aspergillus_penicillioides	OTU_48
OTU_18	176	168	190	17	39	0	-0.819597	11.3378	0.072496	0.787737	0.0660781	k__Fungi	p__Ascomycota	c__Saccharomycetes	o__Saccharomycetales	f__unidentified	g__unidentified	s__unidentified	OTU_18
OTU_20	1	0	0	62	0	0	0.963179	3.7639	0.0474041	0.827644	0.0687581	Noblasthit	NA	NA	NA	NA	NA	NA	OTU_20
OTU_142	1	0	7	429	0	0	0.617854	5.98071	0.0306391	0.861048	0.0708519	k__Fungi	p__Ascomycota	c__Dothideomycetes	o__Capnodiales	f__Mycosphaerellaceae	g__Sphaerulina	s__Sphaerulina_sp	OTU_142
OTU_90	5	0	0	289	0	0	0.713234	5.37012	0.0230134	0.879422	0.0716812	k__Fungi	p__Ascomycota	c__Leotiomycetes	o__Helotiales	f__unidentified	g__unidentified	s__unidentified	OTU_90
OTU_134	5	1	0	272	0	0	0.421038	5.54385	0.0148496	0.903011	0.072916	k__Fungi	p__Ascomycota	c__Saccharomycetes	o__Saccharomycetales	f__Saccharomycetales_fam_Incertae_sedis	g__Candida	s__Candida_parapsilosis	OTU_134
OTU_75	6	0	1	192	0	0	-0.287196	5.28427	0.00572968	0.939662	0.075173	k__Fungi	p__Mortierellomycota	c__Mortierellomycetes	o__Mortierellales	f__Mortierellaceae	g__Mortierella	s__Mortierella_alpina	OTU_75
